# Supplementary material for: Stress appraisal in the workplace and its associations with productivity and mood: Insights from a multimodal machine learning analysis
Source: PLoS One. 2024 Jan 2;19(1):e0296468. doi: 10.1371/journal.pone.0296468 (PMC10760677; doi:10.1371/journal.pone.0296468)
Supplement: S1 Dataset — (XLSX) [file pone.0296468.s001.xlsx]

## Sheet: Sheet1
Electrodermal activity, mean	Blood volume pulse, standard deviation	Electrodermal activity, 75th percentile	Skin Temperature, median	Electrodermal activity, maximum	Skin temperature, mean	Heart rate, maximum	AU07 (lid tightener), mean	Wrist Acceleration in Y-axis, mean	AU45, blink count	Gaze angle in Y-axis, mean	AU06 (cheek raiser), mean	AU04 (brow lowerer), standard deviation	AU14 (dimpler), mean	Productivity	Mood	Stress	Stress
0.106476	42.4894	-0.516714	-1.2337	1.08867	-0.28417	17.8715	-0.0355993	8.35	12	0.227676	0.00969948	0.200906	0.170495	15.5	-2.5	20	Boredom
0.108675	33.9292	-2.24938	-0.862259	1.61789	-0.320945	19.1586	-0.0355993	8.349	5	0.26295	-0.00241774	0.400805	0.19235	15.5	-2.5	20	Boredom
0.109674	38.0132	-0.516714	-1.01436	1.61195	-0.355545	13.5944	-0.0355993	7.5531	8	0.214161	-0.0173389	0.289614	0.174531	15.5	-2.5	20	Boredom
0.110773	35.5394	-1.09716	-1.10033	1.82502	-0.390145	19.5227	-0.0351017	7.851	9	0.2202	-0.00271816	0.284981	0.171713	15.5	-2.5	20	Boredom
0.112073	40.1514	-0.806936	-0.922879	3.34135	-0.404776	4.04618	-0.0355993	7.3792	10	0.227964	-0.0187409	0.149943	0.170571	15.5	-2.5	20	Boredom
0.112173	43.055	-1.81621	-1.09923	4.26601	-0.479413	1.106	-0.0347699	6.5271	8	0.246271	-0.00582258	0.202132	0.17118	15.5	-2.5	20	Boredom
0.113772	37.9378	-0.516714	-0.961456	1.01632	-0.507291	8.86348	-0.034604	5.9302	9	0.24723	-0.0016166	0.0807213	0.172018	15.5	-2.5	20	Boredom
0.115371	30.3165	-1.38305	-0.743222	2.69716	-0.518462	2.59768	-0.0355993	8.2917	10	0.17074	-0.0200428	-0.00103696	0.169657	15.5	-2.5	20	Boredom
0.115871	49.1603	-1.81621	-0.712361	3.78138	-0.506303	18.3464	-0.0355993	8.7896	6	0.29621	-0.00341916	0.328585	0.179328	15.5	-2.5	20	Boredom
0.11817	32.2058	-0.516714	-1.35824	3.0252	-0.532302	15.308	-0.0355993	8.699	5	0.271576	0.00439194	0.113697	0.172246	15.5	-2.5	20	Boredom
0.0207205	36.4822	-3.40593	-0.251645	-0.484148	-2.34792	-21.3048	-0.0263929	9.9479	9	0.250872	0.0579681	2.05532	0.779758	31	-5	40	Boredom
0.0162228	45.3214	0.349619	-0.369579	-1.4098	-2.39438	-20.6672	-0.0353505	10.6115	2	0.260649	0.0430469	2.1736	0.773362	31	-5	40	Boredom
0.0166226	32.6697	-1.53032	-0.454448	-5.42161	-2.4189	-3.71245	-0.0279688	12.2771	7	0.267646	0.288796	1.51817	0.826818	31	-5	40	Boredom
0.0188215	44.5974	0.492563	-0.301244	-5.36909	-2.45192	-0.759943	-0.0243194	12.1208	11	0.25854	0.152502	1.53016	0.906165	31	-5	40	Boredom
0.0218199	39.0804	-1.09716	-0.556952	-5.268	-2.45884	4.48188	-0.0253147	12.5781	6	0.191828	0.260556	1.24237	0.973632	31	-5	40	Boredom
0.0249183	42.6025	-3.40593	-0.488616	-5.54946	-2.49591	-15.4673	-0.0343552	6.8875	2	0.16959	0.163017	1.24946	1.00539	31	-5	40	Boredom
0.0212202	37.6549	-3.40593	-0.467674	-5.61983	-2.54514	-5.95179	-0.0351017	9.9208	6	0.188281	0.254047	1.07953	1.00516	31	-5	40	Boredom
0.0247184	39.8534	-3.40593	-0.564667	-5.43549	-2.58192	-8.12062	-0.0297105	-22.026	12	0.189911	0.303817	1.08962	1.01239	31	-5	40	Boredom
0.0330141	38.0698	-2.97277	-0.332105	-5.03609	-2.56363	-0.42075	-0.0306229	-31.3219	13	0.18368	0.162216	1.2312	0.866263	31	-5	40	Boredom
0.0854867	32.7413	0.349619	-0.267076	-5.60694	-2.59091	-17.1433	-0.0344382	-4.95	4	0.194416	0.126165	1.22874	0.872279	31	-5	40	Boredom
0.112972	52.7277	0.0593971	0.257567	2.5148	-0.875338	0.826525	1.38103	2.0698	4	0.351421	0.196565	1.09807	1.26795	64	15	18	Boredom
0.0930827	8.7991	-0.663991	0.127508	4.40872	-0.884532	-3.22229	1.95373	-2.3115	7	0.44085	0.0989263	1.07776	1.92183	64	15	18	Boredom
0.0912837	55.4655	6.69984	0.257567	1.30075	-0.897581	3.67479	1.65531	-3.8896	4	0.364265	0.287895	0.529302	0.672846	64	15	18	Boredom
0.0792899	49.5035	-1.67327	-0.0797034	3.0807	-0.907665	2.79012	1.78835	-3.3292	4	0.437783	0.0120028	0.870097	1.42923	64	15	18	Boredom
0.0722936	-37.5279	0.349619	0.0801142	2.34533	-0.927041	-3.46479	1.74248	7.8188	10	0.468647	0.0447493	1.18255	1.67138	64	15	18	Boredom
0.111173	126.617	2.94862	0.489027	0.208603	-0.938409	9.4124	1.92122	-3.5104	8	0.43462	0.0566662	0.993007	1.74768	64	15	18	Boredom
0.132562	40.7547	5.69056	0.356764	0.15905	-0.946911	9.0627	1.3408	-3.1896	5	0.414299	0.0430469	0.558871	0.87799	64	15	18	Boredom
0.166644	14.7611	0.492563	-0.0223895	0.352307	-0.972021	4.17995	1.352	-3.424	7	0.416983	0.126465	1.07858	1.41499	64	15	18	Boredom
0.177838	38.8277	4.39106	-0.548134	2.9033	-1.00425	-5.00052	1.46455	-3.4417	3	0.46951	0.039642	1.00064	1.38476	64	15	18	Boredom
0.141757	47.2522	1.93501	-0.736609	3.38694	-1.04221	9.99897	1.38235	-0.3927	3	0.492706	0.0370383	0.857016	1.58548	64	15	18	Boredom
-0.0696323	50.2954	-1.81621	-0.0234917	-0.946974	-0.197175	20.6431	0.0395449	56.3552	10	0.262566	-0.0202431	-0.0643996	0.772524	90	0	0	Boredom
-0.0656344	35.9542	-0.373769	0.0216981	-1.45341	-0.228612	22.8787	0.0508249	56.1635	6	0.234577	-0.0202431	-0.0643996	0.931598	90	0	0	Boredom
0.0271172	33.2051	0.782785	0.061377	0.795311	-0.260641	18.8797	0.0659201	56.2875	3	0.223459	-0.0202431	-0.0643996	0.982618	90	0	0	Boredom
0.0234191	34.9662	1.21595	0.276304	0.791347	-0.290595	4.43105	-0.0355993	45.449	10	0.226143	-0.0202431	-0.0643996	0.787906	90	0	0	Boredom
-0.045445	31.7608	-0.663991	0.110976	0.874596	-0.312739	14.6755	0.0927099	56.6542	6	0.139301	-0.0202431	-0.0643996	1.23429	90	0	0	Boredom
0.0251182	59.1573	1.06867	0.0360266	3.32053	-0.330633	7.741	-0.0143665	57.8958	7	0.120514	-0.0202431	-0.0643996	1.22683	90	0	0	Boredom
0.118569	48.4589	-1.53032	-0.228499	0.38303	-0.352777	11.3019	-0.0217482	57.9052	9	0.204001	-0.0202431	-0.0643996	1.00417	90	0	0	Boredom
0.122767	57.4	-0.0835479	-0.280302	-1.31961	-0.343781	-5.46708	-0.0308717	48.8979	10	0.253748	-0.0202431	-0.0528172	0.893981	90	0	0	Boredom
0.121968	-4.10532	-0.230824	-0.364069	-0.948956	-0.285158	6.95799	-0.00126188	45.875	4	0.201892	-0.0113304	-0.0608567	1.15943	90	0	0	Boredom
0.118569	34.7211	-1.81621	-0.159061	0.570341	-0.280413	20.9296	-0.0288811	35.776	7	0.172562	-0.0202431	-0.0638545	1.04856	90	0	0	Boredom
-0.108012	19.6747	2.36817	-0.726689	-2.77647	-0.275866	1.64269	0.228981	-3.2406	14	0.340877	-0.0196422	0.22448	0.863978	90	0	0	Boredom
-0.107213	59.3722	2.6584	-0.373988	-5.15799	-0.299097	6.79135	0.205426	-3.2688	12	0.308383	-0.0202431	0.315095	0.931294	90	0	0	Boredom
-0.105913	25.8856	3.38178	-0.639616	-4.23432	-0.318473	4.7067	0.299481	-4.2885	6	0.285954	-0.0202431	0.490466	1.28622	90	0	0	Boredom
-0.100916	-8.0121	2.80134	-0.715667	-2.76458	-0.346648	4.2389	0.148612	-4.5396	4	0.351229	-0.0202431	0.31782	1.09577	90	0	0	Boredom
-0.107413	51.0534	1.3589	-0.544828	-3.76258	-0.370275	-1.12302	0.248058	-3.6979	3	0.344998	-0.0200428	0.430783	1.05252	90	0	0	Boredom
-0.108512	68.6301	0.492563	-0.613164	-5.36116	-0.441452	1.51733	0.229728	-0.4573	3	0.332634	-0.0202431	0.727293	1.09867	90	0	0	Boredom
-0.103615	26.0553	2.22523	-0.489718	-5.6555	-0.497405	1.94204	0.276258	2.9094	2	0.327266	-0.0201429	0.713258	1.12372	90	0	0	Boredom
-0.105014	54.1117	3.38178	-0.750937	-3.8706	-0.543374	0.269102	0.154086	2.4677	2	0.348928	-0.0202431	0.162071	1.04742	90	0	0	Boredom
-0.117108	28.0728	-4.41521	-1.4883	-3.23236	-0.587465	3.62281	0.111372	-0.1219	5	0.301098	-0.0202431	-0.0252919	1.1356	90	0	0	Boredom
-0.113709	22.7142	2.80134	-1.97547	-3.6159	-0.669813	4.2154	0.212476	46.4854	2	0.314422	-0.0199426	-0.0322414	1.09296	90	0	0	Boredom
-0.026255	34.838	-0.949881	0.361173	-4.6357	0.0881283	10.0188	0.388393	-24.2458	5	0.39417	0.0235191	0.19491	0.183516	95	0	15	Boredom
-0.00766469	41.7993	-5.42882	0.212377	-5.65749	0.115413	4.34133	0.345015	-2.8719	5	0.397717	0.173232	0.290976	0.23644	95	0	15	Boredom
-0.0229567	36.1692	-5.42882	0.331414	-5.23034	0.135086	-1.19153	1.01402	4.3583	2	0.393308	-0.0148354	0.59866	0.178947	95	0	15	Boredom
-0.0284538	38.0434	-5.42882	0.416282	-4.55047	0.151002	13.0588	1.06768	3.599	3	0.409986	0.010801	0.60779	0.177729	95	0	15	Boredom
-0.0365496	52.2337	-5.28154	0.569487	-4.36316	0.157329	13.3294	0.879734	4.6646	4	0.453119	-0.0165378	0.767627	0.172779	95	0	15	Boredom
-0.045345	27.9597	1.21595	0.670888	-4.57029	0.157625	14.008	0.950897	5.025	3	0.400113	0.00979962	0.523987	0.173236	95	0	15	Boredom
-0.049143	20.5043	-5.42882	-0.00475444	0.394923	0.168598	12.2993	0.554607	5.0292	2	0.486092	0.106537	0.333491	0.209102	95	0	15	Boredom
-0.0525413	49.873	-5.42882	-0.197638	-1.60702	0.162568	1.812	0.259504	6.8458	6	0.506988	0.0546634	0.243829	0.172779	95	0	15	Boredom
-0.0551399	45.4836	-4.70543	0.159472	-3.47616	0.178089	5.71577	0.761378	6.2938	4	0.385735	0.0244204	0.09244	0.182298	95	0	15	Boredom
-0.0600374	44.1298	2.51545	0.200253	-3.57428	0.183724	7.72093	0.755157	6.9604	8	0.396471	0.0183117	0.210444	0.176815	95	0	15	Boredom
0.13716	58.3993	4.10084	-0.0323092	3.2799	-0.72636	14.558	1.70806	-2.8323	7	0.403276	0.0134047	0.901302	1.69529	100	5	5	Boredom
0.123567	28.103	-1.67327	0.350151	3.04304	-0.728634	1.34831	1.80925	-1.6094	2	0.404331	0.131873	1.13922	1.52639	100	5	5	Boredom
0.092483	20.4478	5.8335	0.205764	2.90627	-0.747021	16.8664	1.55114	-3.2802	12	0.361581	0.147095	0.888084	1.83259	100	5	5	Boredom
0.0826882	37.2703	-1.67327	0.518786	1.17984	-0.757006	-1.30867	2.10784	-3.4427	2	0.357076	0.789107	1.36433	1.31539	100	5	5	Boredom
0.0986798	45.5703	-1.67327	1.17238	3.90922	-0.761553	1.43459	2.94537	-2.9521	10	0.345094	1.68768	2.81799	1.39412	100	5	5	Boredom
0.0977803	114.248	3.38178	0.951947	5.2204	-0.772427	-4.3745	2.9613	-2.849	2	0.242725	1.71963	2.50553	1.40516	100	5	5	Boredom
0.118969	27.7975	-1.67327	-0.0267982	1.65357	-0.782017	8.70956	0.969476	-3.3635	2	0.391007	0.154005	0.739284	0.96419	100	5	5	Boredom
-0.0486433	-10.3464	0.349619	0.259771	3.07376	-0.799317	2.224	1.30812	-2.499	6	0.402126	0.116752	0.930462	1.08268	100	5	5	Boredom
-0.0554398	47.4219	6.41395	0.54083	1.54753	-0.822252	14.4231	1.42548	-2.4677	7	0.181859	0.343474	1.05174	1.09044	100	5	5	Boredom
0.176639	61.665	-1.67327	-0.140324	-0.518835	-0.857445	-1.88988	1.05963	-1.0104	11	0.434045	0.12937	0.756453	0.962895	100	5	5	Boredom
-0.0461446	27.8201	-4.41521	-0.424689	-4.73382	-0.0193299	-10.2948	0.221434	-3.8146	10	0.17074	0.0137052	0.0198114	0.388203	100	10	0	Boredom
-0.076029	11.9705	1.06867	-1.17749	-4.74769	-0.0450329	0.834073	0.319884	47.6823	7	0.296689	-0.0202431	0.585442	0.640026	100	10	0	Boredom
-0.319802	45.2234	5.11445	-1.2337	-1.90929	-0.0733062	2.53434	0.114689	0.1135	2	0.366661	-0.0202431	0.0809938	0.780215	100	10	0	Boredom
-0.472722	28.8496	3.38178	-0.958149	-3.67536	-0.11275	5.37544	0.152759	-3.151	4	0.327458	-0.0202431	0.270946	0.818289	100	10	0	Boredom
-0.430644	31.2555	-4.41521	-1.20724	-4.53858	-0.140925	6.25781	0.358784	-3.0688	4	0.254706	-0.0202431	-0.0400084	0.590758	100	10	0	Boredom
-0.11291	36.501	1.93501	-1.42989	-1.81911	-0.178985	2.0909	0.255522	-2.9823	3	0.340685	-0.0194419	0.0784048	0.718687	100	10	0	Boredom
-0.11251	44.2995	3.09156	-0.467674	-4.35226	-0.227722	2.77865	0.378938	-1.801	4	0.282407	-0.0202431	-0.051182	0.731632	100	10	0	Boredom
-0.110811	21.2208	-4.41521	-1.06506	-2.91126	-0.231973	4.7067	0.182203	-0.3375	9	0.337618	-0.0202431	0.0985718	0.882711	100	10	0	Boredom
-0.0983174	53.4442	-3.98205	-1.03861	-4.9469	-0.241858	0.50109	0.201943	-0.9854	3	0.282599	-0.0202431	5.31523e-05	0.779301	100	10	0	Boredom
-0.114509	27.262	-4.41521	-1.02869	-3.15803	-0.244231	-2.01285	0.0990134	-1.0094	4	0.334551	-0.0202431	0.0527872	0.8687	100	10	0	Boredom
0.157349	38.6015	-2.24938	-0.886507	-3.8597	-0.144879	10.2189	0.394946	6.799	11	0.402989	0.0495561	1.07504	0.417444	100	0	10	Boredom
0.152052	53.3462	-2.24938	-0.0378202	-0.285936	-0.149031	9.85603	0.543741	6.5042	14	0.257774	0.332158	0.625504	0.48118	100	0	10	Boredom
0.148954	18.0683	0.782785	0.838421	-3.2502	-0.159411	10.7876	-0.00822889	7.7	10	0.379217	-0.0202431	0.686959	0.393001	100	0	10	Boredom
0.146155	29.9658	5.40034	-0.220784	2.12829	-0.173746	16.7696	0.990709	7.6292	14	0.208218	0.835874	0.873368	0.459097	100	0	10	Boredom
0.144656	50.8196	-2.10643	-0.00365225	-1.77847	-0.184126	13.7535	1.60945	7.276	12	0.15157	1.20229	0.708216	0.385995	100	0	10	Boredom
0.170043	26.8283	5.98078	0.333618	-1.73883	-0.21833	7.45875	1.247	40.2719	15	0.184831	1.08903	1.24809	0.32302	100	0	10	Boredom
0.15515	39.9703	-1.09716	-0.23401	1.45734	-0.198954	13.502	1.44522	52.0292	16	0.15435	1.10025	0.907161	0.4195	100	0	10	Boredom
0.11807	58.5615	-2.24938	-0.437915	3.87553	-0.163464	13.1644	1.5742	3.0615	12	0.131825	1.02384	0.992598	0.279387	100	0	10	Boredom
0.149953	24.3621	4.39106	-0.285813	1.64762	-0.167122	21.3761	1.32869	3.026	14	0.181476	0.961652	1.19386	0.299186	100	0	10	Boredom
0.0989797	61.4765	-2.24938	-0.4302	3.47415	-0.163563	13.586	1.36228	26.8167	8	0.166427	1.08493	0.951447	0.53616	100	0	10	Boredom
-0.556778	48.7606	-0.806936	-0.0797034	0.501957	-0.495428	5.13724	1.12781	18.2104	9	0.361389	0.0997274	0.62455	0.955966	7	3	0	Boredom
-0.59066	26.044	1.64912	0.549647	-0.373149	-0.537937	10.0805	1.04951	26.2094	10	0.407206	0.0581684	1.09875	1.14474	7	3	0	Boredom
-0.615447	57.2869	-0.0835479	0.0437419	4.42953	-0.57145	19.9124	0.663839	-2.0656	11	0.439412	0.370312	1.58712	1.95298	7	3	0	Boredom
-0.644732	58.7387	3.81495	0.449348	3.98752	-0.551184	10.7646	1.59178	-1.9771	5	0.399155	0.614359	1.7257	1.38902	7	3	0	Boredom
-0.62984	77.2506	1.21595	-0.364069	0.926131	-0.572438	9.47317	0.950483	-0.1177	5	0.383914	0.345376	0.927737	1.77608	7	3	0	Boredom
-0.631539	-3.69051	-2.68255	-0.505149	4.73775	-0.617023	15.1627	1.67854	4.549	7	0.316722	0.515118	1.7039	1.32498	7	3	0	Boredom
-0.622844	78.5253	4.96717	-1.26676	-0.808225	-0.644901	11.8085	0.965578	16.0438	8	0.450531	0.0882111	0.739557	1.28645	7	3	0	Boredom
-0.563874	3.05961	-2.24938	0.235523	5.95874	-0.676338	7.70115	1.40732	-2.9979	8	0.483696	0.374518	1.40589	0.779378	7	3	0	Boredom
-0.439239	65.8358	0.0593971	-0.0642727	3.3463	-0.658543	13.1967	1.3486	-3.074	4	0.393595	0.242931	1.17887	1.58	7	3	0	Boredom
-0.431543	-10.1352	1.3589	-0.531601	4.50188	-0.636004	14.3901	1.09148	4.3094	4	0.473248	0.455934	1.4048	1.68889	7	3	0	Boredom
0.0352129	45.148	-0.516714	0.398647	1.04704	-0.63808	4.71702	0.00504162	12.8125	11	0.404906	-0.0201429	-0.0642633	0.171637	6	2	0	Boredom
0.0206205	39.7252	0.0593971	0.417384	0.0371498	-0.644209	14.784	-0.026227	12.1	5	0.389953	-0.0201429	-0.0642633	0.214585	6	2	0	Boredom
0.0455076	14.1313	-0.663991	0.43502	-4.04602	-0.680786	10.3851	0.00777866	12.5177	6	0.385927	-0.0201429	-0.0633095	0.217859	6	2	0	Boredom
0.0516044	54.715	-2.68255	0.62129	-0.278008	-0.822647	8.24262	0.0162386	12.6427	2	0.353338	-0.0201429	-0.0624919	0.176511	6	2	0	Boredom
0.0910838	45.5326	-1.96349	0.184822	-2.11742	-0.904798	2.41271	-0.0168547	11.8719	3	0.325541	-0.0201429	-0.0206589	0.170571	6	2	0	Boredom
0.121568	37.3382	0.349619	-0.0841121	-2.23932	-0.95739	8.94852	0.00952041	12.9073	4	0.383052	-0.0200428	-0.0620831	0.255477	6	2	0	Boredom
0.101079	46.7846	-1.67327	0.361173	-0.564424	-1.01058	9.05018	-0.0298764	10.8292	8	0.449381	-0.0201429	-0.0633095	0.172627	6	2	0	Boredom
0.137859	40.8867	-0.949881	0.200253	-1.7418	-1.06248	11.7458	-0.0345211	6.501	7	0.425801	-0.0201429	-0.0616743	0.179252	6	2	0	Boredom
0.140558	37.5079	-8.89415	0.90345	0.0847207	-1.07622	2.67632	-0.00408186	8.0927	6	0.409315	-0.0201429	-0.0642633	0.170343	6	2	0	Boredom
0.144656	65.8622	-1.67327	0.212377	-3.04109	-1.04438	9.63933	-0.0355164	10.9948	16	0.439892	-0.0201429	-0.0600392	0.171866	6	2	0	Boredom
0.0869859	43.715	-1.96349	-0.11828	-0.798314	0.250354	8.19055	0.00885689	-11.2188	7	0.190198	-0.00972813	0.0899872	0.214052	10	3	0	Boredom
0.0814888	-46.3181	-1.81621	-0.0378202	1.06488	0.262019	11.8153	-0.0321158	-4.6052	5	0.367715	-0.0202431	-0.0643996	0.170267	10	3	0	Boredom
0.0852868	43.7678	-0.230824	-1.02979	4.81803	0.222476	14.7357	0.00529044	10.6542	1	0.430786	0.194863	0.141495	0.19867	10	3	0	Boredom
0.0931827	79.7848	-0.0835479	-0.0521486	-1.65756	0.158812	7.88021	-0.0352676	9.2104	5	0.299852	0.00449208	-0.0359205	0.205447	10	3	0	Boredom
0.084987	27.3902	0.492563	-0.788412	-5.32548	0.106714	10.6097	-0.0297935	9.0625	3	0.209081	-0.0202431	-0.0626282	0.446304	10	3	0	Boredom
0.0885851	49.1339	-6.72832	-1.32959	-3.63374	0.174431	7.13895	-0.0297935	-3.7354	6	0.224609	-0.0171387	-0.0447776	0.591063	10	3	0	Boredom
0.0991796	68.3284	-6.87127	-0.627492	-4.9687	0.296323	12.7098	-0.0317841	-2.9563	1	0.251447	-0.0202431	-0.0622194	0.485216	10	3	0	Boredom
0.102978	33.5031	-2.10643	-0.0521486	-0.375132	0.360481	14.7357	0.026938	-3.9385	5	0.356309	0.00569379	-0.0400084	0.211387	10	3	0	Boredom
0.0860864	47.3012	-1.09716	0.260873	12.1846	0.360185	11.3905	0.0148286	0.6417	7	0.462608	0.0477536	0.087262	0.181841	10	3	0	Boredom
0.0957813	-17.6961	-0.230824	-0.0995428	7.80707	0.29998	6.05936	-0.0210018	29.8323	7	0.413149	-0.0185406	-0.0559513	0.220677	10	3	0	Boredom
0.107275	34.8003	-1.09716	0.522093	2.72292	-0.534774	9.8995	-0.0335258	21.874	4	0.189336	-0.0202431	-0.0643996	0.822325	14	4	0	Boredom
0.102378	58.3088	-0.663991	-0.155755	0.0549889	-0.574317	11.6868	-0.0341064	19.7885	4	0.171124	-0.0202431	-0.0615381	0.848901	14	4	0	Boredom
0.102478	29.5774	0.349619	-0.502944	0.330504	-0.584005	3.42732	-0.0354334	18.1677	3	0.214545	-0.0202431	-0.0643996	0.961829	14	4	0	Boredom
0.104177	39.0087	0.0593971	-0.486412	0.368164	-0.59656	9.0948	-0.0355993	17.626	2	0.183776	-0.0202431	-0.0643996	0.954214	14	4	0	Boredom
0.102978	33.0128	-0.0835479	-0.268178	-0.210615	-0.623449	12.8484	-0.0224947	14.7729	9	0.184447	-0.0202431	-0.0198414	0.836337	14	4	0	Boredom
0.100179	81.2894	-0.373769	-0.205353	1.70907	-0.662597	4.39904	-0.0324476	19.4229	10	0.1578	-0.0202431	-0.0643996	0.938147	14	4	0	Boredom
0.101179	20.2969	-1.09716	-0.402645	1.12732	-0.69522	1.62788	-0.0330282	13.6615	8	0.16844	-0.0202431	-0.0639908	1.03478	14	4	0	Boredom
0.0999791	22.2051	-1.09716	-0.184411	1.53167	-0.734763	15.1078	-0.0350187	11.601	14	0.167577	-0.0202431	-0.0643996	0.910886	14	4	0	Boredom
0.0995793	38.5788	-1.81621	-0.370682	0.464297	-0.772724	16.7698	0.0495808	18.2896	10	0.155883	-0.0202431	-0.0643996	1.04354	14	4	0	Boredom
0.0990796	45.2875	-0.516714	-0.156857	0.937033	-0.801986	7.68128	-0.0322817	16.1406	8	0.171507	-0.0202431	-0.0639908	1.0063	14	4	0	Boredom
0.107275	50.6159	-3.26299	-0.368477	-4.82995	-0.15259	-1.6064	-0.0278029	-4.9302	6	0.147928	0.341671	0.702357	0.909591	19	11	0	Boredom
0.147155	36.2144	-3.40593	-0.306755	-3.96475	-0.237014	-1.65981	-0.0257294	-4.9	8	0.197387	0.335763	1.28011	0.783794	19	11	0	Boredom
-0.0312524	39.8007	-3.40593	-0.379499	-2.72989	-0.289409	1.08584	-0.0319499	-4.0469	7	0.180038	0.391041	1.25722	0.821488	19	11	0	Boredom
0.128964	35.4828	1.3589	-0.518375	-4.75958	-0.326085	5.5993	-0.00366716	-2.3542	9	0.170357	0.2211	1.15393	0.719753	19	11	0	Boredom
0.111673	41.5881	2.80134	-0.483105	-4.71895	-0.352085	4.08698	-0.0292958	-1.9656	6	0.18023	0.329554	0.943952	0.891316	19	11	0	Boredom
0.122168	28.5366	1.21595	-0.448937	-5.42062	-0.379567	9.47365	-0.0351846	-0.9708	13	0.185501	0.23512	1.03784	1.01643	19	11	0	Boredom
0.119969	49.8768	-3.26299	-0.256054	-1.04013	-0.395681	7.40209	-0.00258893	-0.2604	7	0.192019	0.341171	1.18991	0.736887	19	11	0	Boredom
0.119869	41.6183	-3.40593	-0.425791	-3.76159	-0.417924	3.11842	-0.00441362	1.1313	11	0.204768	0.496992	1.24101	0.634924	19	11	0	Boredom
0.119569	38.8579	1.93501	-0.310061	-5.01429	-0.437794	7.70182	-0.0296276	2.4135	15	0.170357	0.217294	1.24455	0.856059	19	11	0	Boredom
0.119169	33.9216	-1.81621	-0.218579	-5.51477	-0.456281	0.402963	-0.0353505	2.1031	18	0.190869	0.248839	0.996823	0.96853	19	11	0	Boredom
-0.00286719	41.475	0.492563	-0.663864	-3.2502	-0.238497	11.1136	-0.0106342	8.6438	5	0.256048	0.0110013	-0.00267212	0.277179	25	17	14	Boredom
0.00183036	33.8274	-8.89415	-0.864463	-3.68131	-0.28931	-7.86407	0.0976034	8.874	6	0.425705	0.147996	0.165886	0.366273	25	17	14	Boredom
0.000830877	50.4312	-2.5396	-0.639616	-3.49499	-0.326184	15.0118	0.00230457	13.7677	10	0.318352	-0.0199426	0.120783	0.316167	25	17	14	Boredom
-0.000468445	35.3056	-2.68255	0.161676	-3.54157	-0.442638	14.0281	-0.0274711	9.5385	11	0.321707	-0.0201429	-0.0404172	0.213519	25	17	14	Boredom
0.00662785	46.9279	-0.373769	-0.31447	0.392941	-0.487322	10.8955	-0.0297105	8.3063	7	0.437974	0.00268952	0.0214466	0.184887	25	17	14	Boredom
0.00143056	30.6145	-0.663991	0.0735011	1.78142	-0.5325	11.3573	-0.0355164	14.0917	4	0.508617	-0.0192416	-0.0592216	0.187324	25	17	14	Boredom
0.00802712	55.6955	-2.10643	-0.741018	-3.0619	-0.585685	9.63933	-0.0353505	14.8646	9	0.421776	-0.000515034	-0.0227029	0.174835	25	17	14	Boredom
0.0419094	44.884	-0.373769	0.189231	-0.790386	-0.617122	5.40372	-0.0282176	13.2531	11	0.444397	-0.0147352	-0.0475029	0.182755	25	17	14	Boredom
0.0768912	35.9768	-8.89415	-0.35966	-1.05797	-0.628886	-0.833801	-0.0244023	13.0094	6	0.360431	-0.0201429	-0.0190238	0.195624	25	17	14	Boredom
0.0363124	31.6666	-1.53032	0.117589	1.36022	-0.636795	10.399	-0.00582361	13.001	8	0.381326	-0.0201429	-0.0641271	0.176206	25	17	14	Boredom
0.0150235	43.4321	0.202342	-0.0455355	-0.483157	-0.0883326	15.5663	0.0748777	-27.401	12	0.197962	-0.010329	0.552194	1.59561	28	21	6	Boredom
0.0117252	16.2016	-4.84838	0.890224	-1.21258	-0.0810171	15.4578	0.081347	-7.8698	14	0.314326	-0.0202431	0.704264	1.73276	28	21	6	Boredom
0.0137241	56.0387	-2.5396	0.707261	-1.277	-0.105336	15.2835	0.244491	-0.3313	10	0.266113	-0.015236	0.210581	1.68219	28	21	6	Boredom
0.0137241	41.969	-0.516714	0.716078	-0.993553	-0.150415	16.4552	0.0166533	-0.9156	10	0.306274	-0.0201429	0.625913	1.65942	28	21	6	Boredom
0.013924	31.0029	-1.81621	0.813071	-1.96876	-0.188179	14.7559	0.0812641	-0.1688	5	0.287583	-0.0199426	0.236471	1.80647	28	21	6	Boredom
0.0127247	45.51	-0.373769	0.714976	0.190764	-0.241858	16.1688	0.0276844	0.7729	6	0.307041	-0.0202431	0.717346	1.46837	28	21	6	Boredom
0.0133244	37.7643	-1.81621	0.685217	-1.73883	-0.306116	16.3605	0.00139223	1	13	0.271768	-0.0202431	0.843253	1.54566	28	21	6	Boredom
0.0113254	35.5356	-7.16149	1.12609	-3.383	-0.360685	7.82813	-0.0278029	3.225	6	0.264291	-0.0202431	0.715983	1.59668	28	21	6	Boredom
0.00842691	37.8435	-0.663991	1.43581	-1.08671	-0.41911	16.909	-0.0355993	2	9	0.302632	-0.0202431	0.881543	1.73078	28	21	6	Boredom
0.00782723	45.0763	-0.516714	1.08421	-0.164036	-0.461817	19.147	-0.0232412	2.1458	6	0.265825	-0.0136337	0.642264	1.6943	28	21	6	Boredom
0.114472	23.5249	-5.57177	0.77229	-2.53465	-0.229798	17.4289	0.110293	6.9906	3	0.316818	-0.012432	5.31523e-05	0.453158	35	17	14	Boredom
0.334457	66.8841	-3.54888	0.441633	-4.42956	-0.255995	13.7653	0.677193	6.4031	1	0.401934	-0.0187409	0.162752	0.171409	35	17	14	Boredom
0.394226	17.6384	2.80134	0.500049	-2.69124	-0.270824	16.6899	0.611089	7.6292	5	0.388898	-0.00251788	0.194502	0.177044	35	17	14	Boredom
0.433905	60.8656	-5.1386	0.474698	-3.63869	-0.250756	15.5885	0.407719	7.4115	1	0.432511	0.0652785	0.428875	0.218316	35	17	14	Boredom
0.457593	43.9714	-0.230824	0.480209	-5.54252	-0.241364	18.8788	-0.0213335	7.2042	7	0.391486	0.1511	0.296836	0.217022	35	17	14	Boredom
0.438203	1.53989	-3.54888	0.350151	-3.02919	-0.244923	10.9869	0.308605	8.9	4	0.387077	0.0263231	0.197227	0.193873	35	17	14	Boredom
0.448497	68.4717	2.6584	0.121997	2.00143	-0.20192	3.25218	0.492318	6.9083	8	0.428389	-0.0101287	0.188233	0.170114	35	17	14	Boredom
0.278886	41.1356	-3.54888	0.332516	-0.769574	-0.19243	2.77254	0.337219	4.35	2	0.401072	0.0408437	0.103886	0.171409	35	17	14	Boredom
0.395125	40.3701	-5.57177	-0.343127	1.72394	-0.186992	14.3958	0.347753	6.7979	3	0.418037	0.0795988	0.159754	0.169657	35	17	14	Boredom
0.30907	14.5763	5.25739	0.705056	4.53359	-0.165837	20.2544	0.403986	6.7125	4	0.44478	0.0230184	0.278167	0.169962	35	17	14	Boredom
-0.604553	27.8088	-1.96349	0.0779098	10.3699	-0.398449	15.3303	0.864722	0.2719	6	0.406823	1.12929	1.50454	0.529763	10	9	-12	Boredom
-0.626842	39.2803	-1.38305	0.227808	13.244	-0.395483	15.8729	0.879734	33.7115	7	0.425226	1.17025	1.69981	0.972871	10	9	-12	Boredom
-0.644232	93.4472	-2.68255	0.231114	6.47508	-0.392023	22.0464	0.856013	33.6583	2	0.379505	0.553672	0.833851	0.337945	10	9	-12	Boredom
-0.636936	7.92046	0.349619	-0.328798	-2.40284	-0.457862	7.66332	0.334897	15.4677	2	0.382668	0.380126	0.487605	0.320888	10	9	-12	Boredom
-0.655826	32.6357	4.82423	-0.0301048	0.250228	-0.469626	19.6347	0.769257	-1.6948	2	0.457241	0.639795	1.08648	0.681146	10	9	-12	Boredom
-0.651429	22.0354	-1.67327	0.151757	0.967756	-0.483071	0.427519	0.667489	1.874	4	0.416695	0.413573	1.00759	0.38767	10	9	-12	Boredom
-0.658925	50.3331	-0.949881	-0.138119	4.98155	-0.478029	11.0242	0.941027	5.7146	3	0.449956	0.626576	1.20081	0.966703	10	9	-12	Boredom
-0.653927	86.6593	-0.0835479	-0.467674	-1.56639	-0.48752	12.773	1.66999	-1.5927	6	0.341452	0.658722	1.0982	1.34135	10	9	-12	Boredom
-0.670419	30.8784	-0.516714	0.36999	0.174907	-0.507786	13.8861	1.13967	5.2323	6	0.375959	0.384933	0.733833	1.02762	10	9	-12	Boredom
-0.57177	19.7539	5.11445	-0.157959	2.23334	-0.476052	2.51848	1.08966	27.2219	5	0.504208	0.81214	1.10202	1.70428	10	9	-12	Boredom
0.0938823	39.68	-1.38305	-1.55554	-0.716056	-0.974888	12.5848	-0.0355993	9.6917	7	0.256144	0.154305	0.00032568	0.169657	34	7	-5	Boredom
0.094582	44.2241	0.349619	-1.69	0.585206	-0.0160676	13.2045	-0.0355993	9.0344	3	0.251927	0.163618	-0.0203864	0.169657	34	7	-5	Boredom
0.0921832	33.3107	-0.949881	-1.64922	-2.08471	-0.0721199	21.3428	-0.0355993	8.9646	1	0.240424	0.18595	0.00114326	0.169657	34	7	-5	Boredom
0.0896845	34.7701	-1.2401	-1.84872	0.795311	-0.109884	19.5227	-0.0355993	10.3208	13	0.244834	0.123461	-0.0119381	0.169657	34	7	-5	Boredom
0.0969807	41.4674	-1.09716	-1.11686	3.83985	-0.12056	9.23106	-0.0355993	10.1656	1	0.249051	0.0427464	0.0818114	0.169657	34	7	-5	Boredom
0.0969807	38.1414	-0.663991	-0.785105	4.49494	-0.168012	10.1675	-0.0355993	8.0698	6	0.240233	0.00629464	0.0869894	0.169657	34	7	-5	Boredom
0.0998792	38.8579	0.635508	-1.44311	3.65452	-0.244824	13.926	-0.0355164	7.4052	9	0.253748	0.0125035	0.050607	0.175216	34	7	-5	Boredom
0.109074	37.4513	-0.949881	-1.25133	2.42957	-0.308686	23.5035	-0.0340234	7.3396	2	0.2456	0.0153075	0.141086	0.179861	34	7	-5	Boredom
0.107075	37.2024	-0.949881	-0.982397	1.51879	-0.278535	18.2219	-0.0355993	8.4646	9	0.240233	-0.0192416	0.292748	0.169657	34	7	-5	Boredom
0.105876	42.4177	-0.230824	-1.09262	0.905319	-0.276558	12.4427	-0.0355993	8.2469	1	0.238028	-0.00191703	0.213851	0.183136	34	7	-5	Boredom
0.0981801	45.3554	-0.516714	-0.133711	0.0886849	-0.850525	19.5671	-0.0299594	13.3031	4	0.0974139	-0.0171387	-0.0637183	0.927029	59	28	-12	Boredom
0.0955814	-19.4081	-0.663991	-0.57128	-4.01332	-0.891353	9.69971	-0.00715067	18.9771	3	0.185981	-0.0202431	-0.0643996	1.2614	59	28	-12	Boredom
0.0890848	86.4557	-1.81621	-0.0245939	-0.166018	-0.970736	-2.17939	-0.0344382	37.2219	2	0.158184	-0.0202431	-0.0642633	0.980333	59	28	-12	Boredom
0.0884851	43.2247	-1.81621	-0.795025	-1.68135	-1.06188	12.5809	-0.0224118	17.4104	2	0.165756	-0.0176394	-0.0187512	0.971728	59	28	-12	Boredom
0.0812889	47.8895	-0.230824	-1.44532	-5.31458	-1.12308	18.764	-0.0312035	44.325	1	0.186748	-0.0196422	-0.0633095	1.14794	59	28	-12	Boredom
0.0756918	-11.5682	-0.806936	-1.00444	-1.87659	-1.21086	16.5504	-0.030457	58.9615	2	0.164031	-0.0202431	-0.0643996	1.01361	59	28	-12	Boredom
0.0831879	75.3878	0.202342	-0.348638	1.91025	-1.30369	11.1636	-0.0182647	32.4688	14	0.151282	-0.0202431	-0.0643996	0.958935	59	28	-12	Boredom
0.0882852	56.5176	-0.0835479	-0.174492	2.89041	-1.33473	17.3015	-0.0337746	10.5458	1	0.160963	-0.0202431	-0.0643996	1.01803	59	28	-12	Boredom
0.0885851	52.7654	-1.09716	-0.186616	2.6476	-1.31941	19.3165	-0.0257294	10.5792	1	0.210423	-0.0202431	-0.060993	0.575604	59	28	-12	Boredom
0.0880853	3.38392	-0.516714	-0.251645	0.311674	-1.32198	9.58506	-0.0325305	11.6385	4	0.164606	-0.0202431	-0.063582	1.04658	59	28	-12	Boredom
-0.102215	25.1088	-2.39666	0.999341	0.267076	-1.24922	17.0972	0.354222	1.9229	12	0.278477	-0.0162374	1.25204	1.12753	57.5	20	-6	Boredom
0.0379115	59.1535	0.0593971	0.632312	1.83196	-1.28421	13.2292	0.593838	30.1229	9	0.331483	-0.0161372	0.698269	1.07346	57.5	20	-6	Boredom
0.0490057	22.2164	-0.949881	0.54083	0.384021	-1.26652	14.9326	0.271281	12.6354	8	0.347491	-0.0202431	0.762858	1.15951	57.5	20	-6	Boredom
0.0407101	104.146	-7.16149	0.891326	-0.319632	-1.25554	18.7696	0.639621	39.0615	0	0.326403	-0.0199426	0.136998	1.77281	57.5	20	-6	Boredom
0.0326143	-40.8614	-7.16149	0.980604	1.58915	-1.21808	12.7829	0.702739	0	3	0.365415	-0.0202431	0.464849	1.65181	57.5	20	-6	Boredom
0.0495055	61.6613	-2.24938	0.902348	1.34832	-1.25248	11.7951	0.538848	2.3104	8	0.352667	-0.0201429	0.590893	1.70222	57.5	20	-6	Boredom
0.0364123	-8.52873	-7.16149	0.687421	-1.94299	-1.31328	20.6949	0.305038	-0.4354	6	0.316722	-0.0202431	0.51295	1.50469	57.5	20	-6	Boredom
0.0477064	66.1186	-1.2401	0.710567	0.193737	-1.37704	19.9096	0.391213	1.8323	5	0.332442	-0.015236	0.307328	1.89693	57.5	20	-6	Boredom
0.0471067	21.828	0.0593971	0.459268	-0.884537	-1.44248	10.8073	0.511395	8.6302	6	0.33388	0.0623743	0.500414	1.99806	57.5	20	-6	Boredom
0.0432088	45.0801	-1.38305	0.630107	-0.226472	-1.49814	15.0425	0.512722	15.9781	2	0.377013	-0.0136337	0.0749982	1.88703	57.5	20	-6	Boredom
-0.0711316	55.6729	5.25739	0.850545	-3.01631	0.146059	8.78151	0.0874847	4.051	12	0.436345	0.147495	0.108655	0.190522	56	12	0	Boredom
-0.0705319	13.2338	-1.38305	1.35645	-5.60793	0.129154	12.2566	0.20667	4.3958	9	0.478232	0.184949	0.13291	0.190827	56	12	0	Boredom
-0.0711316	59.1573	4.96717	0.874794	-5.65848	0.137557	10.3111	-0.00175952	5.574	7	0.463375	0.295806	0.107293	0.192273	56	12	0	Boredom
-0.0710316	39.0276	4.82423	0.709465	-3.84781	0.147245	12.0213	0.170923	5.6396	11	0.422255	0.12947	0.0481543	0.180318	56	12	0	Boredom
-0.0705319	45.4949	4.39106	1.24954	-0.958866	0.151793	1.78458	0.836937	5.4979	7	0.372508	-0.0202431	0.0184488	0.193035	56	12	0	Boredom
-0.0704319	29.3436	-5.42882	1.47218	-1.11843	0.147443	9.17516	0.869284	5.0865	8	0.387077	-0.0202431	-0.0555425	0.205371	56	12	0	Boredom
-0.0696323	35.562	4.10084	1.37629	-1.01635	0.134196	13.7421	0.999418	5.4083	13	0.399442	-0.0125321	-0.0472304	0.191131	56	12	0	Boredom
-0.0689327	42.5384	4.68128	0.358968	-4.66048	0.113139	11.5247	0.123315	5.4333	11	0.485996	0.123461	0.139315	0.173998	56	12	0	Boredom
-0.0688328	28.4235	5.40034	0.447144	-5.53856	0.0866455	7.74482	0.066003	5.226	8	0.493664	0.268667	0.198589	0.173846	56	12	0	Boredom
-0.0677333	50.171	5.25739	0.743633	-5.33143	0.0495738	-1.456	0.168684	5.9708	8	0.442192	0.162116	0.136044	0.174988	56	12	0	Boredom
0.131063	36.3766	-0.516714	-1.5357	1.20363	-0.836981	12.3857	-0.0355993	9.2146	8	0.255569	0.0506577	0.0511521	0.169657	20	10	-6	Boredom
0.130663	37.4325	-0.806936	-2.08569	-3.16398	-0.888684	10.7027	-0.0355993	9.0021	8	0.24953	0.0200141	0.050062	0.170876	20	10	-6	Boredom
0.131763	43.3115	-1.2401	-1.14332	2.25316	-0.921505	19.2073	-0.0355993	8.9365	11	0.222117	-0.0198425	0.207992	0.169657	20	10	-6	Boredom
0.131962	35.2679	-0.373769	-1.0353	4.37899	-0.945725	9.50489	-0.0355164	8.9719	9	0.296881	0.078998	0.454765	0.176206	20	10	-6	Boredom
0.133861	41.92	-0.373769	-1.23921	4.99146	-0.987344	18.072	-0.0355993	9.0375	12	0.304453	0.0702856	0.0572839	0.169657	20	10	-6	Boredom
0.134861	38.477	-0.230824	-1.46626	2.19865	-0.031786	18.122	-0.0355993	8.9771	12	0.245025	0.0772955	0.0724092	0.169657	20	10	-6	Boredom
0.135461	38.4129	-1.2401	-1.45193	2.03116	-0.0431546	18.7668	-0.0355993	9	13	0.23659	0.145993	0.18033	0.169657	20	10	-6	Boredom
0.13586	37.078	-1.38305	-1.41776	0.669447	-0.0375197	3.73938	-0.0355993	9.0063	7	0.207356	-0.0202431	0.199135	0.169657	20	10	-6	Boredom
0.13696	39.8308	-1.53032	-1.17308	0.0936403	-0.0696485	17.6699	-0.0355993	9.0063	7	0.213203	-0.0202431	0.113425	0.169657	20	10	-6	Boredom
0.137659	37.983	-0.949881	-0.695828	0.789365	-0.0911994	2.66763	-0.0355164	9.024	7	0.235057	-0.0201429	-0.00580619	0.170876	20	10	-6	Boredom
0.00532853	45.6344	3.81495	-1.15103	-1.34142	-0.528249	17.2739	-0.0331111	3.3813	17	0.254419	0.0555647	-0.0465491	0.94797	40	10	-5	Boredom
0.00023119	42.9004	2.94862	-1.95673	1.14813	-0.517177	3.1359	0.173743	47.6833	12	0.361197	1.00391	0.249552	1.36511	40	10	-5	Boredom
0.00133062	27.8993	2.22523	-1.21276	-0.190794	-0.457665	13.446	-0.0355993	39.1115	14	0.298702	0.116752	-0.0614018	1.51185	40	10	-5	Boredom
0.00322963	53.0068	3.52473	-0.959251	0.388976	-0.496219	16.3661	-0.0355993	4.0521	8	0.313272	0.0939192	-0.0643996	1.26361	40	10	-5	Boredom
0.000331138	29.5699	-1.81621	-1.11356	1.85277	-0.580644	16.5332	-0.0355993	3.2958	7	0.34241	0.0909149	-0.0643996	1.40052	40	10	-5	Boredom
0.00342952	32.2586	-1.81621	-0.962558	1.63573	-0.60951	12.907	-0.00507715	13.4219	6	0.318352	0.153704	-0.0603117	1.32171	40	10	-5	Boredom
0.00302973	34.789	2.80134	-1.60183	4.21348	-0.626514	3.44079	-0.0355993	6.65	7	0.350941	0.437007	-0.0169798	1.23924	40	10	-5	Boredom
0.00272989	42.5874	1.06867	-1.44973	2.15406	-0.605457	11.5609	0.0150774	42.0469	5	0.284708	0.294704	0.00850151	1.1158	40	10	-5	Boredom
0.00372936	32.5188	-1.81621	-0.780696	4.52071	-0.60002	5.2325	-0.0110489	34.5875	6	0.287871	0.149398	0.106066	1.17162	40	10	-5	Boredom
0.00183036	52.0942	-0.806936	-0.818171	5.18868	-0.658346	13.2008	-0.0353505	4.1656	3	0.322665	0.0772955	-0.0643996	1.60437	40	10	-5	Boredom
0.0214201	41.4222	0.0593971	-1.14993	-1.72297	0.0037039	4.58707	-0.0339405	5.3813	5	0.213298	0.00449208	0.0677762	0.174074	41	11	-1	Boredom
0.0273171	32.0776	-1.09716	-1.34281	0.509886	-0.175624	6.43419	-0.0355993	10.1823	12	0.240904	-0.0179398	0.00577623	0.177805	41	11	-1	Boredom
0.0267174	39.5254	-1.81621	-1.2833	-1.16897	-0.264892	10.3764	-0.0355993	9.8479	9	0.242821	-0.0194419	0.040796	0.197299	41	11	-1	Boredom
0.0279167	41.573	1.06867	-1.20284	2.30668	-0.300283	12.6131	-0.0355993	10.7823	12	0.214832	-0.0202431	-0.053771	0.169886	41	11	-1	Boredom
0.0279167	34.0084	-0.373769	-1.10254	1.91719	-0.236718	16.6217	-0.0355993	15.5083	7	0.256815	-0.0202431	0.0288048	0.177196	41	11	-1	Boredom
0.0323144	42.9909	-2.24938	-1.14773	2.05099	-0.167023	11.7547	-0.0355993	12.5375	1	0.252693	-0.0202431	-0.00553366	0.178643	41	11	-1	Boredom
0.035113	36.7612	-0.230824	-0.962558	2.17685	-0.168506	15.3613	-0.0355993	11.9125	16	0.267071	-0.0202431	0.028396	0.186562	41	11	-1	Boredom
0.0381114	32.8997	-0.949881	-1.01767	1.25715	-0.201623	10.7617	-0.0355993	10.3708	10	0.241479	-0.0202431	-0.0345578	0.169734	41	11	-1	Boredom
0.0377116	44.62	-1.2401	-1.12789	1.09065	-0.255797	12.0713	-0.0355993	11.1063	13	0.249722	-0.0202431	-0.053771	0.175445	41	11	-1	Boredom
0.0410099	37.8435	-0.373769	-1.23259	0.474208	-0.268352	18.047	-0.0355993	10.8208	6	0.247997	-0.0195421	0.000189416	0.17217	41	11	-1	Boredom
0.00262994	44.1977	-2.5396	-0.608755	-5.33936	0.764611	3.64364	0.0365591	0.7031	7	0.286146	-0.0198425	-0.0327864	0.450036	30	7	0	Boredom
-0.0047662	32.7413	4.39106	-0.647331	-5.08663	0.61761	19.4891	0.338712	3.7938	10	0.433086	-0.00241774	-0.0300611	0.290353	30	7	0	Boredom
-0.0203581	29.7848	-2.5396	0.245443	-4.52074	0.289402	7.91938	0.0546401	34.825	10	0.388515	-0.00251788	0.334853	0.25936	30	7	0	Boredom
-0.0386485	43.6509	3.38178	-0.0444333	-2.36716	-0.0259534	21.9674	0.0633489	11.0198	8	0.493089	0.120657	0.118603	0.228901	30	7	0	Boredom
-0.0534408	35.4979	4.10084	-0.705748	-5.37801	-0.199251	20.2001	0.141479	18.0802	11	0.43414	-0.0202431	-0.0138458	0.260883	30	7	0	Boredom
-0.081826	36.9007	2.51545	-0.82258	4.50683	-0.672384	25.0681	0.502769	34.6229	11	0.38008	-0.0202431	0.0486993	0.520625	30	7	0	Boredom
-0.0675334	60.3565	3.38178	-0.782901	-1.0332	-0.68049	23.2323	0.148861	0.9896	7	0.454653	-0.013834	0.105521	0.300633	30	7	0	Boredom
-0.0759291	17.9137	3.66767	-0.0444333	-4.35325	-0.783796	19.0193	0.127794	1.9375	8	0.465388	-0.0188411	0.367148	0.183669	30	7	0	Boredom
-0.0698322	37.7417	-2.5396	-0.817069	-3.91223	-0.701843	14.1257	0.327017	1.9604	8	0.532005	-0.00331902	-0.0323776	0.317385	30	7	0	Boredom
-0.0764288	47.222	0.202342	-2.40973	-4.54254	-0.644901	21.5466	0.390467	21.8354	12	0.462129	-0.0200428	-0.00444355	0.827046	30	7	0	Boredom
-0.00066834	45.9512	-4.84838	-0.680397	4.83091	-0.708565	27.7308	-0.0205041	4.9635	8	0.216078	-0.0185406	-0.0643996	0.941269	21	9	0	Boredom
-0.000768288	40.9697	-0.373769	-0.463266	5.17481	-0.697493	26.8825	-0.0244853	3.5354	5	0.231702	-0.0195421	-0.0643996	0.907611	21	9	0	Boredom
-0.000468445	44.5333	-4.84838	-0.810456	5.41167	-0.739211	23.3468	-0.0147812	5.15	10	0.264483	-0.00361945	-0.0643996	1.03082	21	9	0	Boredom
-0.00066834	41.0903	0.492563	-0.612061	7.93491	-0.737234	29.0691	-0.0212506	3.2281	9	0.232373	0.0340341	-0.0559513	0.830473	21	9	0	Boredom
-0.00186771	47.4407	-0.0835479	-0.491923	3.62875	-0.711037	26.531	-0.0272223	5.55	11	0.213874	-0.0202431	-0.0643996	0.569817	21	9	0	Boredom
-0.00126803	46.7506	0.782785	-0.744324	3.26702	-0.73842	27.7161	0.0454337	5.4896	7	0.258445	-0.0114305	-0.0607205	0.786079	21	9	0	Boredom
3.12947e-05	30.8709	-4.70543	-0.644025	2.60102	-0.729523	25.5909	0.092544	8.201	6	0.239466	-0.0201429	-0.0643996	0.831844	21	9	0	Boredom
-0.000368497	92.2141	1.3589	-0.702441	0.941988	-0.809895	25.2999	-0.00574067	3.0833	5	0.224609	-0.0189412	-0.0643996	0.66881	21	9	0	Boredom
0.00023119	-14.0684	-2.82982	-0.51066	6.09749	-0.852898	23.7219	0.0540596	2.3438	9	0.260457	0.00719592	-0.0643996	0.796511	21	9	0	Boredom
-0.000568392	44.2957	-4.56249	-0.849032	5.96072	-0.862981	20.7485	0.0188098	1.599	6	0.228539	-0.006123	-0.0615381	0.655103	21	9	0	Boredom
-0.0155606	40.5058	-8.31371	-1.40123	-0.688307	-2.48148	1.83808	0.119417	55.0031	9	0.397333	-0.0202431	-0.0641271	0.970434	37	6	6	Boredom
-0.0163602	40.5247	0.202342	-0.943821	-2.68034	-2.46714	5.56347	0.144299	55.1083	3	0.337618	-0.0185406	-0.0639908	0.941193	37	6	6	Boredom
-0.0191587	34.295	-9.18004	-1.09372	-3.43156	-2.46022	0.429334	0.082757	24.4135	6	0.370399	-0.0149355	-0.0643996	0.990385	37	6	6	Boredom
-0.0200582	28.9401	-7.30443	-1.75724	-1.56738	-2.52764	-3.01687	-0.0205041	2.0198	5	0.431744	-0.0202431	-0.0643996	0.961981	37	6	6	Boredom
-0.0197584	39.3029	1.06867	-1.59522	-0.312695	-2.59437	4.43057	-0.0338576	0.6865	8	0.429827	-0.0202431	-0.0643996	0.922841	37	6	6	Boredom
-0.0217573	44.4918	1.3589	-0.993419	-2.54655	-2.6611	3.86206	0.00396339	0.5833	4	0.38909	-0.0202431	-0.0643996	0.998609	37	6	6	Boredom
-0.0201582	58.5502	0.349619	-0.15355	-5.59108	-2.6963	3.04752	0.184111	2.3698	8	0.383052	-0.0202431	-0.0643996	0.994725	37	6	6	Boredom
-0.012762	35.5168	-9.18004	-1.56105	-4.70607	-2.75205	-1.05375	-0.0231582	40.1906	5	0.366661	-0.0202431	-0.0643996	0.90784	37	6	6	Boredom
-0.012862	33.2542	-9.18004	-1.50814	-1.81911	-2.73337	3.62797	-0.0348529	54.3865	1	0.348066	-0.0202431	-0.0643996	0.851262	37	6	6	Boredom
-0.0113628	50.4915	0.349619	-1.89832	-3.94592	-2.69185	2.85213	0.0769512	54.1615	3	0.309246	-0.0202431	-0.0643996	0.939289	37	6	6	Boredom
0.07919	38.032	-2.24938	-1.31195	3.21846	-0.723789	14.1456	-0.0355993	9.0052	15	0.239083	-0.0148354	-0.0410985	0.169657	47	11	-4	Boredom
0.0804893	40.2758	-0.949881	-1.05514	4.71099	-0.754435	13.1765	-0.0355993	10.0625	13	0.222404	-0.0194419	-0.0481842	0.169657	47	11	-4	Boredom
0.0825882	39.646	-0.949881	-0.995624	4.04599	-0.746329	11.4649	-0.0355993	10.3281	17	0.287392	0.0131043	-0.0119381	0.169657	47	11	-4	Boredom
0.084887	37.7718	-1.96349	-1.13009	3.91121	-0.772032	13.7052	-0.0355993	9.2885	4	0.23036	0.0490554	0.033029	0.169657	47	11	-4	Boredom
0.0845872	38.3639	-0.806936	-1.14442	4.69117	-0.844198	17.0338	-0.0355993	8.9115	3	0.258636	0.0144062	0.0910773	0.169657	47	11	-4	Boredom
0.0858865	44.3523	-0.663991	-0.96366	3.13124	-0.890859	15.2813	-0.0355993	9.824	7	0.285571	0.041745	0.0782685	0.169657	47	11	-4	Boredom
0.0875856	32.862	-0.949881	-1.28109	5.10841	-0.893429	6.9813	-0.0355993	9.124	7	0.247613	0.0284261	0.0714554	0.169657	47	11	-4	Boredom
0.0890848	38.2093	-0.663991	-1.72417	0.363209	-0.885521	14.3642	-0.0355993	10.8375	5	0.247422	0.186551	-0.00158201	0.169657	47	11	-4	Boredom
0.0900843	37.7266	-1.81621	-1.1323	3.44045	-0.895604	17.5435	-0.0355993	9.9219	4	0.267838	0.100228	0.0733631	0.169657	47	11	-4	Boredom
0.0915835	39.4424	-0.663991	-1.77597	1.79529	-0.931391	11.3192	-0.0355993	9.6417	2	0.249243	0.0809007	-0.00553366	0.169657	47	11	-4	Boredom
0.303473	88.7108	1.3589	-1.11576	-5.46026	-0.347241	10.2188	0.0253621	-16.8542	12	0.19039	-0.0202431	-0.0216128	0.581696	40	6	-8	Boredom
0.294478	14.6442	-2.24938	0.702852	-5.64956	-0.401909	9.9769	0.0922123	-22.2354	9	0.160388	-0.0202431	-0.053226	0.555044	40	6	-8	Boredom
0.313368	63.1319	6.12373	0.136326	-5.56433	-0.448174	23.853	0.178719	-19.4281	11	0.153487	-0.00552215	0.0176312	0.562888	40	6	-8	Boredom
0.324662	7.27561	4.53401	0.373297	-0.694253	-0.462608	11.8043	0.857008	-20.3917	12	0.372891	-0.0185406	-0.0401447	0.260807	40	6	-8	Boredom
0.339354	80.505	4.39106	0.300552	-3.32651	-0.452524	14.3239	1.07796	-15.7958	12	0.344328	-0.0158368	-0.0213403	0.379065	40	6	-8	Boredom
0.354146	17.3442	5.69056	-0.344229	-5.17484	-0.455193	22.4072	1.17177	-11.4563	14	0.29899	-0.00992841	0.0692751	0.743131	40	6	-8	Boredom
0.364041	42.4404	4.68128	-0.412565	-5.01131	-0.439079	5.36779	1.07299	-12.5573	11	0.287392	-0.0141344	0.160163	0.64391	40	6	-8	Boredom
0.370638	41.9878	4.68128	-1.53239	-5.53459	-0.427019	17.1006	0.175734	-12.025	11	0.385352	-0.00532186	0.308009	0.343352	40	6	-8	Boredom
0.382132	41.8068	7.42323	0.546341	-4.159	-0.408928	9.56232	0.821924	-16.8281	14	0.388515	-0.00902713	0.0173586	0.441583	40	6	-8	Boredom
0.392526	74.4488	4.10084	2.67577	-5.65848	-0.380358	15.2717	0.428288	-13.2813	8	0.0866785	0.436105	-0.0643996	0.169657	40	6	-8	Boredom
0.412716	21.8506	4.82423	-1.32077	-4.30667	-0.385004	14.736	1.01219	-11.0563	19	0.248764	0.244934	0.458989	0.585732	40	-4	1	Boredom
0.422511	60.9184	4.68128	0.277406	-4.7695	-0.415749	21.9474	0.109713	-9.4906	12	0.30014	0.096623	0.480928	0.617638	40	-4	1	Boredom
0.393526	164.214	4.24812	0.291735	3.91814	-0.446593	6.93372	1.07498	-9.8156	22	0.399826	-0.0200428	-0.0541798	0.183897	40	-4	1	Boredom
0.418513	-41.0953	2.94862	0.583815	2.36416	-0.501656	15.884	0.566052	-20.1521	18	0.478328	-0.0202431	-0.0643996	0.169657	40	-4	1	Boredom
0.425309	7.44908	5.54762	0.640027	1.28886	-0.552865	21.4275	0.981668	-20.8313	15	0.392924	-0.000815461	0.0319389	0.315634	40	-4	1	Boredom
0.425409	58.5728	4.10084	0.339129	2.82302	-0.611388	18.5541	0.794554	-20.749	16	0.360814	-0.0202431	-0.0612655	0.192426	40	-4	1	Boredom
0.432805	-30.3554	-1.81621	0.483516	-1.388	-0.652513	10.9837	0.294173	-17.1719	12	0.369249	-0.0106294	0.151851	0.633173	40	-4	1	Boredom
0.457093	85.9881	4.24812	0.355662	5.56033	-0.690277	22.53	0.138991	-17.0656	16	0.360814	-0.0154362	0.00645755	0.279996	40	-4	1	Boredom
0.465588	73.7813	-2.24938	-0.11828	0.881534	-0.690277	12.2201	0.596658	-17.3948	13	0.246942	0.064978	0.0846729	0.561593	40	-4	1	Boredom
0.457892	-23.4657	4.39106	-0.491923	-3.2611	-0.712619	3.80015	0.726211	-18.749	15	0.298319	0.0224176	0.419064	0.680765	40	-4	1	Boredom
0.082988	8.91978	-3.11571	0.250954	-4.49596	-1.02778	11.1679	-0.0355164	11.0073	17	0.372124	-0.0201429	-0.0378282	0.177729	5	0	3	Boredom
0.147454	54.5189	0.349619	0.352355	1.07677	-1.04755	8.47967	-0.034687	11.426	11	0.446218	-0.0201429	-0.0551337	0.17415	5	0	3	Boredom
0.154551	25.2747	-1.2401	-0.515069	-3.69717	-1.0432	12.5084	0.00993512	11.4479	14	0.465292	0.000987101	-0.0412348	0.311979	5	0	3	Boredom
0.149153	45.0047	-2.82982	-0.483105	-0.736869	-1.03499	0.880891	-0.0349358	12.45	13	0.372795	-0.0201429	-0.0297886	0.180318	5	0	3	Boredom
0.150553	46.283	-0.806936	-0.123791	-1.66946	-1.02244	10.7584	-0.0245682	10.1521	17	0.40596	-0.0191415	-0.0496831	0.180547	5	0	3	Boredom
0.148754	15.9527	-1.09716	-0.209762	-2.74575	-1.00039	12.5604	-0.0350187	10.825	18	0.374617	-0.0201429	-0.0420523	0.178034	5	0	3	Boredom
0.149953	72.2955	-0.806936	0.230012	-1.77055	-0.992682	10.4129	-0.0256464	10.1917	10	0.353529	-0.0201429	-0.0614018	0.196385	5	0	3	Boredom
0.142557	39.5291	-0.516714	0.320392	-2.49204	-0.961147	4.86531	-0.0302082	11.5792	10	0.364265	-0.0170385	-0.0637183	0.183212	5	0	3	Boredom
0.125066	20.2366	-0.373769	0.0712967	-3.16398	-0.936828	10.9092	-0.0351846	13.1458	9	0.443246	-0.0201429	-0.0577227	0.200269	5	0	3	Boredom
0.158948	55.3222	-2.24938	0.256465	0.400869	-0.931885	4.21798	-0.0229094	13.525	4	0.381901	-0.0201429	-0.0642633	0.179937	5	0	3	Boredom
-0.0402477	48.6173	-2.5396	0.03272	-4.2254	0.228506	8.24214	0.291187	10.2115	4	0.343752	-0.0130328	0.924875	0.371984	10	1	8	Boredom
-0.0467443	48.8436	-1.38305	-0.332105	-3.85177	0.0946529	8.0734	0.30313	9.5833	6	0.312984	-0.00972813	0.786976	0.309542	10	1	8	Boredom
-0.0526412	2.85598	-2.5396	-0.214171	-4.83292	-0.102568	2.98379	0.211896	9.1344	6	0.348066	-0.0161372	0.928282	0.430922	10	1	8	Boredom
-0.0589379	-3.84889	-2.5396	0.199151	-3.83294	-0.148339	4.89445	0.502188	10.0979	10	0.326499	0.210084	0.78902	0.254639	10	1	8	Boredom
-0.070232	93.5414	-2.5396	-0.031207	5.6971	-0.155655	6.38021	1.45136	10.6396	13	0.159813	1.00351	0.989873	0.406022	10	1	8	Boredom
-0.0648349	63.9239	-2.5396	-0.146937	13.3035	-0.172658	-0.708156	1.17575	11.3563	9	0.218474	0.983283	1.2778	0.596393	10	1	8	Boredom
-0.121905	20.0103	2.94862	0.0470485	3.75462	-0.25906	7.01894	1.48761	11.0427	9	0.195374	1.13209	1.05037	0.330787	10	1	8	Boredom
-0.214757	67.6081	-0.806936	0.0338222	-0.474238	-0.303249	-3.03597	0.966822	7.1927	9	0.250393	0.605947	0.936594	0.311446	10	1	8	Boredom
-0.626742	37.8623	6.55689	0.19364	-3.9707	-0.376305	8.88298	0.507496	9.5156	6	0.291897	-0.000314749	0.566502	0.237201	10	1	8	Boredom
-0.236845	20.889	-2.5396	0.192538	-1.79334	-0.372252	9.18615	0.937129	9.8292	10	0.277615	0.501398	1.00268	0.242227	10	1	8	Boredom
0.0786902	62.5399	0.492563	-0.412565	0.864686	-1.63625	6.19236	-0.0250659	-0.8344	10	0.206781	-0.0202431	-0.0588128	1.02785	10	-5	18	Boredom
0.0479063	21.3528	-1.81621	-0.370682	0.975684	-1.63832	6.71434	-0.0284664	58.8333	10	0.193074	-0.0202431	-0.0624919	1.1043	10	-5	18	Boredom
-0.0403476	46.2906	-0.806936	-0.264871	-2.14418	-1.61707	21.2358	-0.0278029	58.5375	9	0.208889	-0.0202431	-0.0641271	0.988786	10	-5	18	Boredom
0.0222197	33.0694	-1.81621	0.0690923	-2.91126	-1.63288	16.9639	-0.0211676	57.8844	5	0.210039	-0.0202431	-0.0543161	0.810294	10	-5	18	Boredom
0.0372119	44.2618	-0.0835479	-1.03861	-0.985625	-1.6229	1.83111	0.0392132	47.201	12	0.2017	0.0362372	-0.060993	1.07285	10	-5	18	Boredom
0.0603998	31.8061	-1.81621	-0.91847	0.50493	-1.63842	7.94957	-0.0273053	13.2583	7	0.201029	-0.0202431	-0.0643996	0.983684	10	-5	18	Boredom
-0.0426464	50.3369	-1.81621	-0.604346	1.00343	-1.6659	22.3104	-0.0324476	57.4833	7	0.205822	-0.0202431	-0.0643996	0.926115	10	-5	18	Boredom
0.0614992	44.752	-1.09716	0.11318	-1.9638	-1.66976	14.8795	-0.0341893	-25.3458	12	0.206972	-0.0202431	-0.0600392	0.834052	10	-5	18	Boredom
0.0738927	25.4067	-1.81621	-0.120484	-2.32455	-1.73965	25.4051	-0.0355993	-62.9865	11	0.203809	-0.0202431	-0.0643996	0.79712	10	-5	18	Boredom
0.0745924	44.3938	-1.81621	0.0172894	-2.17985	-1.79402	28.8197	-0.0354334	-63	4	0.213586	-0.0202431	-0.0643996	0.721657	10	-5	18	Boredom
-2.31566	46.4301	1.50184	-0.695828	-5.24124	0.0275286	16.8495	-0.0355164	27.7417	17	0.199783	-0.0193418	-0.0525447	0.345712	20	-5	23	Boredom
-2.36104	49.2433	-4.84838	-1.8917	-3.12533	-0.00608301	23.0556	-0.0321988	56.0375	16	0.134508	-0.0119313	0.0353455	0.567	20	-5	23	Boredom
-2.33235	75.3614	-1.38305	1.57689	-4.27198	-0.0221968	-1.75774	0.0119257	-32.4656	8	0.261991	0.0731897	0.0511521	0.66386	20	-5	23	Boredom
-2.31806	-19.838	0.0593971	-0.207557	-0.188812	-0.0411775	10.4128	0.00263634	25.9094	4	0.333592	0.0304289	0.253095	0.560603	20	-5	23	Boredom
-2.31836	24.7467	-0.806936	-2.98838	-2.20166	-0.0525461	19.2644	-0.00632126	21.1948	9	0.151091	-0.00402001	0.715165	0.813949	20	-5	23	Boredom
-2.32935	49.2018	-4.56249	0.336925	-4.30171	-0.093572	9.84074	-0.0286323	15.4427	3	0.192882	-0.0193418	0.330765	0.350738	20	-5	23	Boredom
-3.32503	3.27456	-4.84838	-0.0631705	-5.4117	-0.130248	10.8834	-0.0329452	-2.9479	11	0.211381	-0.0202431	-0.0643996	0.272838	20	-5	23	Boredom
-2.34435	77.0847	1.64912	0.70175	-4.85274	-0.156841	26.0115	-0.0214165	54.8021	12	0.199592	-0.0195421	0.160708	0.510498	20	-5	23	Boredom
-2.39002	37.4626	2.36817	-2.55743	-2.68728	-0.1344	21.9354	-0.00532597	-1.0427	13	0.25461	0.0222173	0.133592	0.509279	20	-5	23	Boredom
-2.38402	-39.8244	1.50184	-2.60152	-4.27396	-0.116606	14.4637	-0.0326135	4.9198	10	0.308191	-0.0202431	-0.0360567	0.655789	20	-5	23	Boredom
-0.0749296	34.6306	0.202342	-0.683704	-3.96475	-1.78453	4.30492	0.075873	2.0094	6	0.346628	-0.0202431	-0.0643996	1.08542	40	-7	24	Boredom
-0.0246558	67.7213	-8.46099	-0.0675793	-3.41868	-1.84355	-3.85405	0.0510737	5.7677	7	0.325636	-0.0202431	-0.0643996	0.485825	40	-7	24	Boredom
-0.0183591	22.42	-8.60393	0.469187	-2.68728	-1.90356	-0.246758	0.0897241	2.4833	8	0.34404	-0.0202431	-0.0643996	0.36513	40	-7	24	Boredom
-0.0175595	35.1661	-0.0835479	0.367786	-2.12931	-1.98037	6.06758	0.336224	2.6344	6	0.330525	-0.0202431	-0.0643996	0.47288	40	-7	24	Boredom
-0.0180593	24.2377	-1.67327	0.25426	-1.94795	-2.05698	4.80502	0.129701	1.7073	9	0.336564	-0.0202431	-0.0643996	0.397341	40	-7	24	Boredom
-0.0177594	66.4354	0.782785	-0.200944	-2.63772	-2.12816	-0.0825124	0.11303	1.7646	14	0.370399	-0.0202431	-0.0643996	0.785089	40	-7	24	Boredom
-0.0171597	42.5912	0.492563	0.210173	-2.00543	-2.17304	4.9084	0.142806	0.5385	14	0.347586	-0.0202431	-0.0641271	0.72021	40	-7	24	Boredom
-0.01656	15.5417	-9.18004	-0.0664771	-5.40278	-2.22267	0.866272	-0.00441362	2.0906	19	0.350558	-0.0202431	-0.060993	1.22736	40	-7	24	Boredom
-0.0189588	62.8567	-5.28154	-0.484207	-1.87758	-2.26468	4.57666	-0.00847772	3.8135	18	0.383818	-0.013834	-0.0643996	0.891773	40	-7	24	Boredom
-0.0183591	36.056	0.492563	-0.305652	-2.69322	-2.33586	-3.59865	0.0753753	2.8354	18	0.310971	-0.0194419	-0.0643996	0.692873	40	-7	24	Boredom
-0.142294	20.5307	-1.09716	0.109873	8.98246	-1.42756	8.62672	0.335809	-6.3823	3	0.365511	0.604044	0.515403	0.342895	20	4	-2	Boredom
-0.141195	20.9342	-1.67327	-0.132609	1.85575	-1.42934	11.3834	0.394697	-2.2625	8	0.393979	0.138583	-0.0257007	0.302384	20	4	-2	Boredom
-0.15029	36.8894	0.349619	-0.335412	1.71502	-1.40877	2.46019	0.447115	-16.299	3	0.370783	0.202373	0.0153147	0.282585	20	4	-2	Boredom
-0.152389	43.7112	-1.67327	-0.1282	1.20165	-1.40897	11.3032	0.75043	-30.7823	6	0.402318	0.110443	-0.00676004	0.220068	20	4	-2	Boredom
-0.152189	33.9707	6.12373	0.0492529	6.11334	-1.44318	10.3559	0.581479	-33.5802	7	0.403564	0.20678	0.139587	0.22517	20	4	-2	Boredom
-0.152889	34.2007	5.98078	0.503355	-0.216562	-1.49261	12.4395	0.640036	-32.926	5	0.428485	0.0951209	-0.0502282	0.221134	20	4	-2	Boredom
-0.159086	33.8387	-1.67327	0.00736966	-4.92509	-1.5279	4.49334	0.622203	-31.8177	8	0.403085	0.00969948	-0.0619469	0.174074	20	4	-2	Boredom
-0.166582	37.2665	6.84711	-0.426893	-5.12628	-1.562	10.6015	0.502022	-30.4875	11	0.369249	-0.0143347	-0.0641271	0.205143	20	4	-2	Boredom
-0.168781	46.5734	4.82423	-0.364069	-3.83096	-1.59413	14.9469	0.309849	-27.8469	12	0.339535	0.0102002	-0.0590853	0.261035	20	4	-2	Boredom
-0.173078	21.8468	5.8335	-0.61647	-4.51578	-1.63002	10.8456	0.229479	-4.1177	11	0.32487	-0.0139341	-0.0637183	0.433207	20	4	-2	Boredom
0.00332957	54.3191	-0.663991	0.169392	-3.00045	0.373036	4.68062	0.0969399	-28.8052	14	0.196333	0.0419453	-0.000219375	0.934796	30	2	0	Boredom
-0.000468445	30.8407	-6.00493	-0.947127	-5.34233	0.220103	-4.6556	-0.0201724	28.9385	9	0.298415	-0.0202431	-0.0643996	0.955966	30	2	0	Boredom
-0.0143612	53.0897	0.202342	-1.17638	-4.20063	0.0616345	3.02583	-0.0355993	3.1427	11	0.216557	-0.0202431	-0.0643996	1.26223	30	2	0	Boredom
-0.00566573	40.9961	0.0593971	-0.390521	-4.47416	-0.0564015	6.44623	-0.00491127	3.3354	5	0.220871	-0.0202431	-0.0637183	0.896265	30	2	0	Boredom
-0.0180593	27.5562	1.3589	-0.0708859	-5.58415	-0.169594	-0.364377	0.0572942	5.2646	15	0.174383	-0.0202431	-0.0643996	1.07552	30	2	0	Boredom
-0.012862	40.3361	-9.18004	0.0283113	-4.5802	-0.23306	6.58478	0.119832	2.7969	3	0.178217	-0.0202431	-0.0643996	0.891087	30	2	0	Boredom
-0.012862	51.0949	-7.88054	0.0690923	-4.79526	-0.235334	0.820505	0.0373055	1.5958	13	0.209848	-0.0202431	-0.0643996	0.73841	30	2	0	Boredom
-0.0153607	38.1075	-0.0835479	-0.466572	-4.40181	-0.268847	0.751807	0.0580407	2.5135	16	0.228443	-0.0202431	-0.0643996	0.905327	30	2	0	Boredom
-0.0113628	30.9237	-8.31371	-0.26928	-4.64958	-0.316496	4.70135	0.0358956	1.7156	3	0.214832	-0.0202431	-0.0643996	0.970282	30	2	0	Boredom
-0.0129619	65.4813	0.0593971	1.29693	-2.65358	-0.443825	5.05268	-0.0194259	3.4833	4	0.208027	-0.0202431	-0.0643996	0.286088	30	2	0	Boredom
-0.0648349	41.5881	-4.41521	-0.786207	1.96675	0.0844706	3.6381	0.323534	-9.3958	4	0.262854	-0.00972813	0.522625	0.50273	10	-2	2	Boredom
-0.151789	41.4448	-1.81621	-0.0984406	-3.88547	0.128067	1.17604	0.434757	-10.2354	3	0.180901	-0.0202431	0.0224004	0.388127	10	-2	2	Boredom
-0.0777281	35.117	-0.373769	-0.497434	-3.1947	0.151793	-1.01534	0.489083	-7.6531	9	0.222788	-0.0202431	0.00632129	0.609567	10	-2	2	Boredom
-0.0878229	32.6847	-0.949881	-0.0995428	1.33742	0.134789	5.9813	0.485102	-3.2146	7	0.207164	-0.0202431	0.211535	0.541642	10	-2	2	Boredom
-0.142594	38.9861	0.492563	-0.353047	-3.08866	0.0992004	4.42111	0.425883	-10.0844	13	0.225951	-0.015236	0.133183	0.334823	10	-2	2	Boredom
-0.0889223	33.175	-3.11571	-0.532704	2.56535	0.0616345	4.22657	0.133268	-4.525	6	0.215407	-0.0182402	0.271627	0.384091	10	-2	2	Boredom
-0.0900217	53.5083	-0.806936	-0.101747	5.96369	0.00825135	3.93324	0.0656713	8.4969	4	0.259499	-0.0201429	0.444137	0.416607	10	-2	2	Boredom
-0.0982174	22.1183	-0.663991	0.00406308	1.91521	-0.0284248	5.91862	0.0781953	10.275	10	0.273877	-0.0202431	0.405847	0.38333	10	-2	2	Boredom
-0.106413	42.6063	-0.230824	-0.0752946	2.34137	-0.0682645	4.61497	0.31864	10.5552	8	0.256432	-0.0202431	0.406528	0.55078	10	-2	2	Boredom
-0.115009	35.3735	1.79206	0.606961	4.70207	-0.101382	5.28715	0.186516	10.8146	7	0.310875	-0.0202431	0.525486	0.481257	10	-2	2	Boredom
-0.00946375	47.6708	4.68128	-2.4924	-4.88644	0.0218937	15.462	0.215877	31.0729	5	0.338481	0.0566662	0.119965	0.18641	78	-4	-3	Boredom
-0.0160603	36.8404	0.635508	-0.811558	-2.40978	0.0127988	13.8254	0.37645	48.1604	5	0.277807	0.170929	0.391403	0.310608	78	-4	-3	Boredom
-0.0135616	18.9922	2.6584	-0.710156	-2.12832	-0.0151779	14.1438	0.227323	11.724	7	0.39024	0.121258	0.128277	0.278321	78	-4	-3	Boredom
-0.0164601	64.9835	3.66767	-0.207557	-1.46233	-0.0555118	17.7704	0.225	43.2677	12	0.32995	0.10163	0.165205	0.173922	78	-4	-3	Boredom
-0.0191587	11.6726	3.09156	0.78221	-5.38098	-0.0351472	21.924	0.045102	13.0375	7	0.300523	-0.00692414	0.304875	0.180242	78	-4	-3	Boredom
-0.0158604	52.6297	-0.230824	1.20435	-5.54351	0.00736163	23.6347	-0.0166059	4.1427	9	0.366086	-0.0202431	0.075407	0.176435	78	-4	-3	Boredom
-0.0142612	12.2081	5.69056	0.865976	-5.22737	0.01616	19.2106	-0.029047	4.3698	7	0.352475	-0.0202431	0.0124532	0.169657	78	-4	-3	Boredom
-0.0130619	35.6714	5.25739	0.695136	-5.22836	0.0398858	16.015	-0.0269735	3.7146	2	0.299661	-0.0202431	0.0726817	0.176435	78	-4	-3	Boredom
-0.0125621	36.6217	3.52473	0.613574	-3.39588	0.0469047	4.11526	0.239515	5.5833	5	0.313559	0.0795988	0.462532	0.203163	78	-4	-3	Boredom
-0.00966365	29.1965	3.95789	-0.00806101	-3.76258	-0.00558872	13.2187	0.386818	4.9792	4	0.366278	0.36861	-0.0641271	0.174074	78	-4	-3	Boredom
-1.77784	30.7804	-0.663991	-1.86525	-5.46026	0.0378098	18.1348	-0.0355993	10.7042	11	0.332634	-0.0202431	-0.0643996	0.33429	83	-6	-7	Boredom
-1.80473	54.0476	4.39106	0.954151	-2.164	0.0507601	12.9811	-0.0242364	1.5146	9	0.333688	-0.0200428	-0.0261095	0.274666	83	-6	-7	Boredom
-1.81922	38.1942	5.25739	-2.77787	-5.09555	0.0707294	19.8814	-0.0355164	1.3573	6	0.353721	-0.0202431	0.0125894	0.56837	83	-6	-7	Boredom
-1.83091	2.75793	-4.84838	-1.11466	-3.43949	0.0761666	7.97585	-0.0355993	5.3906	4	0.326883	-0.0159369	-0.0593578	0.475698	83	-6	-7	Boredom
-1.87929	-37.1659	-4.84838	-2.95642	-3.58716	0.0700374	10.4365	0.0345685	30.9656	4	0.378259	0.0028898	0.0512883	0.767346	83	-6	-7	Boredom
-1.89638	118.656	-4.84838	-2.76023	-5.34927	0.0791323	5.31037	-0.0352676	2.5188	5	0.371837	-0.0202431	-0.0641271	0.532581	83	-6	-7	Boredom
-1.89718	76.0213	4.39106	-1.82778	-2.88549	0.0875352	14.8682	-0.0230753	0.1281	4	0.386406	0.151601	0.114242	0.50867	83	-6	-7	Boredom
-2.47947	14.1162	-4.84838	-2.94209	-4.08864	0.0725088	-2.22774	-0.0355993	28.025	9	0.391582	0.0633758	0.0653235	0.48217	83	-6	-7	Boredom
-1.96864	-25.9622	-0.0835479	-3.41824	-5.35918	0.0641059	-10.1423	-0.0355993	-2.126	4	0.399346	-0.0202431	-0.0643996	0.601723	83	-6	-7	Boredom
-1.93936	96.7657	2.08228	-2.30833	-5.30269	0.0626231	12.4668	-0.0355993	1.7479	8	0.338672	-0.0202431	-0.0607205	0.506309	83	-6	-7	Boredom
-0.081826	31.9871	-3.40593	-1.21276	-2.62583	-0.514804	3.32031	-0.0045795	14.4479	13	0.353721	-0.00882685	-0.0137095	0.433207	83	3	73	Boredom
-0.113609	23.3892	-2.39666	-0.603244	-3.42264	-0.488014	8.69532	0.204846	3.5052	17	0.362539	-0.00532186	0.160299	0.456432	83	3	73	Boredom
-0.0955188	48.9378	3.09156	-1.60293	-4.55146	-0.576096	5.40506	0.0011434	0.7542	21	0.301003	-0.0202431	-0.0528172	0.718611	83	3	73	Boredom
-0.11331	60.8392	-4.12932	-1.01987	-5.27791	-0.674361	3.7626	-0.0230753	2.2448	17	0.325924	-0.0201429	-0.0573139	0.545907	83	3	73	Boredom
-0.077928	33.141	2.08228	-1.54562	-3.41571	-0.728238	10.6816	-0.0245682	4.3281	11	0.340014	-0.00892699	-0.0355117	0.519026	83	3	73	Boredom
-0.107513	27.1413	2.08228	-0.948229	-5.12231	-0.778359	10.6981	0.0169851	0.725	19	0.307233	-0.0192416	-0.026382	0.737115	83	3	73	Boredom
-0.070232	36.7386	-4.12932	-1.28881	-3.95683	-0.825316	6.06863	-0.0252317	1.999	12	0.357076	-0.0143347	-0.0432787	0.396884	83	3	73	Boredom
-0.103615	37.0327	1.50184	-1.06286	-4.20955	-0.862783	-19.6276	-0.0355993	-3.5167	11	0.309246	-0.0202431	-0.063582	0.734526	83	3	73	Boredom
-0.0969181	40.6378	-4.12932	-1.02318	-4.52768	-0.838959	-7.43383	-0.0355993	-0.9635	5	0.321036	-0.0202431	-0.053771	0.655484	83	3	73	Boredom
-0.0838249	57.4754	1.50184	-0.728894	-4.63174	-0.890958	12.1826	-0.0355993	0.5031	13	0.322953	-0.0202431	-0.0559513	0.561441	83	3	73	Boredom
0.0959812	83.009	0.635508	0.0139828	6.65149	0.24719	9.3867	-0.0183477	9.2271	2	0.414299	-0.0202431	-0.0594941	0.246643	0	0	-1	Boredom
0.104277	26.4927	-0.949881	-0.00475444	-3.08667	0.239776	12.2553	0.00860806	4.5229	7	0.293526	0.0154076	0.0266246	0.312969	0	0	-1	Boredom
0.0877855	65.9414	-6.14788	0.130815	-4.9469	0.207252	8.19055	-0.026227	9.7677	16	0.241958	-0.0167381	-0.0526809	0.191512	0	0	-1	Boredom
-0.0474439	28.0879	2.22523	-0.219682	-3.75366	0.225442	7.25218	-0.0147812	3.5083	10	0.269851	-0.0137338	-0.028426	0.220753	0	0	-1	Boredom
0.000830877	29.2871	-1.67327	0.0955449	-1.78343	0.277935	14.1358	-0.0284664	10.575	4	0.273397	-0.0202431	-0.0619469	0.239029	0	0	-1	Boredom
0.0090266	3.8289	-0.0835479	0.519888	-3.86664	0.197267	13.0033	-0.0354334	25.6042	9	0.304357	-0.0202431	-0.0643996	0.173389	0	0	-1	Boredom
0.0976803	81.5798	-3.11571	-0.221886	-1.24925	0.185997	11.8153	-0.0302082	-9.6865	12	0.269563	-0.0153361	-0.0393271	0.241922	0	0	-1	Boredom
0.114971	20.7796	-3.40593	0.153961	-5.16394	0.21605	9.53633	-0.0342723	-9.5573	7	0.247038	-0.0202431	-0.0519996	0.22753	0	0	-1	Boredom
-0.0732305	65.4926	-3.11571	0.0415376	3.80021	0.266962	13.0228	0.100921	5.5115	11	0.414683	-0.0184405	-0.0207952	0.352337	0	0	-1	Boredom
0.0403103	82.2925	0.635508	-0.55585	1.73385	0.19875	12.0359	0.0211321	40.8365	10	0.41382	0.0876102	0.110018	0.362008	0	0	-1	Boredom
-0.0634356	45.461	-2.24938	0.115384	-4.59705	-0.337157	9.02104	0.466358	9.0365	16	0.345861	0.000786816	0.906888	0.265224	60	35	0	Boredom
-0.0911211	49.3225	-0.806936	-0.141426	0.604037	-0.358115	3.94882	0.814874	10.3948	10	0.251831	0.753456	1.15884	0.297206	60	35	0	Boredom
-0.0675334	26.7416	3.95789	-0.0896231	-3.73185	-0.474569	1.67661	0.462708	10.8458	15	0.280874	-0.00912727	0.566502	0.268574	60	35	0	Boredom
-0.239744	64.1501	6.69984	-0.657251	-3.03712	-0.46241	9.67803	0.386818	6.8354	13	0.268605	-0.0202431	0.712576	0.351347	60	35	0	Boredom
-0.0616365	133.292	8.28956	-0.343127	-3.22641	-0.419802	11.2787	0.428371	6.5094	13	0.278669	-0.0202431	0.635724	0.350434	60	35	0	Boredom
-0.0881227	-89.7716	7.71345	-0.272587	-3.44643	-0.380358	8.12968	0.410622	6.5313	8	0.266879	-0.0202431	0.728519	0.334062	60	35	0	Boredom
-0.0676334	52.2563	-0.806936	-0.23401	-3.49103	-0.35505	10.6454	0.566467	6.0583	6	0.263141	-0.0202431	0.482836	0.263929	60	35	0	Boredom
-0.0663341	99.4016	-2.5396	-0.182207	-1.8092	-0.326579	0.19983	1.19756	5.0438	5	0.169494	0.587821	0.52535	0.328427	60	35	0	Boredom
-0.0686329	10.4847	0.349619	-0.366273	9.46412	-0.351689	11.9286	1.1444	5.2292	11	0.214736	1.05849	1.36801	0.589387	60	35	0	Boredom
-0.0681331	46.0115	7.42323	-0.215273	-1.54062	-0.443825	7.36368	1.39712	4.0219	10	0.174287	1.17345	0.899258	0.375943	60	35	0	Boredom
-0.446636	92.7081	-1.67327	0.320392	3.72092	-0.643221	1.06186	1.48877	11.3615	3	0.383052	0.273875	1.15993	1.16119	10	10	-20	Boredom
-0.469324	25.369	-2.68255	-0.0499442	7.48795	-0.52993	-2.95046	1.91127	7.4823	2	0.400784	0.202974	1.6701	0.584133	10	10	-20	Boredom
-0.511502	25.5537	-0.373769	0.441633	0.197702	-0.605556	5.77989	2.15213	3.325	2	0.366565	0.306421	1.17397	0.953757	10	10	-20	Boredom
-0.574269	53.2255	-2.24938	0.0569682	6.07271	-0.61643	10.2747	1.41454	41.7208	6	0.414012	0.090314	0.993825	1.72902	10	10	-20	Boredom
-0.604053	38.2922	-2.10643	-0.443426	2.63274	-0.658445	14.9328	1.32911	13.9896	5	0.423022	0.196765	1.16143	1.04118	10	10	-20	Boredom
-0.853723	32.7149	-2.68255	0.516582	4.61783	-0.716869	8.70851	1.44464	-2.9771	11	0.343561	0.282287	1.14262	0.788896	10	10	-20	Boredom
-0.632838	76.0138	-2.5396	-1.17418	3.41667	-0.744055	-2.23787	2.14748	-0.4719	10	0.500566	0.11545	1.23801	2.29465	10	10	-20	Boredom
-0.612549	36.5086	1.50184	0.15837	3.89832	-0.731698	1.0394	1.84608	11.6698	13	0.322186	0.378423	0.724295	1.89746	10	10	-20	Boredom
-0.647231	38.2545	-2.39666	-0.401543	2.22442	-0.757599	8.09624	2.07151	11.9333	2	0.490693	0.0881109	1.26894	1.93105	10	10	-20	Boredom
-0.578867	94.7746	-1.38305	-1.05073	1.55545	-0.653304	8.41288	0.905695	18.1521	4	0.446026	0.513616	0.472207	0.836413	10	10	-20	Boredom
0.0214201	43.5189	-0.516714	1.17349	-3.24822	-0.849536	11.6042	0.939617	4.9885	10	0.291226	-0.0202431	0.316185	1.21906	10	5	6	Boredom
-0.020558	70.0178	-4.56249	1.30906	-1.45539	-0.851217	13.906	0.482614	2.0271	4	0.316626	-0.0196422	0.798559	1.24426	10	5	6	Boredom
0.0122249	34.0612	-4.56249	1.30575	-3.30471	-0.864464	16.8809	0.793973	-0.6448	4	0.324486	-0.0202431	0.503003	1.23436	10	5	6	Boredom
0.0244186	72.0278	-2.24938	1.45124	-2.85179	-0.886608	13.5199	1.05739	-0.1188	2	0.340781	-0.0202431	0.240695	1.26231	10	5	6	Boredom
0.0279167	-1.48069	-0.806936	1.14593	5.41266	-0.989025	14.6229	1.02637	5.2073	4	0.374041	-0.0202431	0.855381	1.08184	10	5	6	Boredom
0.023619	26.01	-0.373769	1.11728	0.790356	-1.0777	11.8189	0.726377	4.0948	2	0.312121	-0.0202431	0.645398	1.187	10	5	6	Boredom
-0.0227568	63.7579	-5.1386	1.0313	0.10256	-1.14127	6.17612	0.770335	5.1167	4	0.323528	0.0331328	0.704537	1.06265	10	5	6	Boredom
0.0289162	31.8664	-4.70543	1.35425	-2.79332	-1.15333	12.6389	0.527983	8.6635	2	0.313943	-0.0197424	0.445499	1.26216	10	5	6	Boredom
0.0183217	38.8466	-3.26299	0.953049	-1.65459	-1.19761	15.6097	0.515542	1.9771	6	0.329375	-0.0202431	0.482972	1.32292	10	5	6	Boredom
0.0416096	41.3241	-6.4381	-0.0852143	-1.22249	-1.23637	14.6895	0.309019	4.95	14	0.267071	-0.0202431	0.984286	1.13339	10	5	6	Boredom
-17.6815	16.2393	-1.81621	0.0172894	0.466279	0.241654	5.00825	0.629419	5.9667	6	0.249626	0.251743	0.15335	0.269716	10	5	0	Boredom
-18.1459	51.0458	-1.38305	-0.031207	1.06984	0.238689	6.78237	0.811806	6.7833	6	0.266688	0.445719	0.234563	0.247329	10	5	0	Boredom
-18.4582	49.8655	-0.806936	-0.236214	2.73779	0.251342	5.86827	0.801189	6.1979	6	0.276273	0.495089	0.374233	0.255705	10	5	0	Boredom
-18.9009	36.4822	-1.81621	0.222297	3.28089	0.235031	14.2681	0.84407	6.1438	4	0.261033	0.275077	0.389904	0.251593	10	5	0	Boredom
-19.0073	29.1815	-1.81621	-0.383908	0.796302	0.22732	15.3731	0.974701	7.4365	13	0.23707	0.171329	0.134818	0.446304	10	5	0	Boredom
-19.2261	32.8092	-1.81621	-0.142528	0.902346	0.226529	4.13026	0.763285	6.8875	14	0.264579	0.23502	0.038207	0.27893	10	5	0	Boredom
-19.5529	43.7828	0.202342	-0.127098	3.2799	0.245609	13.2512	0.639538	7.3521	11	0.277231	0.450326	0.256365	0.234231	10	5	0	Boredom
-19.819	24.4413	-1.67327	-0.0786012	3.65155	0.249859	14.2484	0.894746	8.8823	1	0.252885	0.536548	0.487741	0.319289	10	5	0	Boredom
-19.8817	31.8099	-1.38305	-0.0697837	5.75755	0.252034	5.6488	0.797042	7.3615	10	0.273302	0.561183	0.681644	0.247557	10	5	0	Boredom
-19.837	66.0696	-1.2401	-0.328798	0.516823	0.270125	6.92483	0.763534	5.9969	14	0.223555	0.254047	0.233882	0.353936	10	5	0	Boredom
-0.0116626	5.8464	2.80134	-1.01877	-3.1947	-0.0559073	20.8036	0.120495	56.2396	9	0.207643	0.191658	0.313869	0.329417	20	0	3	Boredom
-0.000168601	24.298	-1.67327	-0.598835	-1.23339	-0.0860588	11.0136	0.742301	21.1375	9	0.317968	0.251143	0.169702	0.257761	20	0	3	Boredom
-0.00826438	35.4225	-0.663991	-0.954843	-4.65552	-0.104941	15.2456	0.492733	43.9531	7	0.315476	0.213189	0.128414	0.273981	20	0	3	Boredom
-0.0356501	82.4019	3.52473	-1.24031	-1.15906	-0.159213	22.4849	0.666494	58.9573	6	0.278382	0.772884	0.861104	0.179176	20	0	3	Boredom
-0.0322519	1.06851	4.10084	-0.936105	-1.34934	-0.187882	16.3498	0.590354	57.3677	10	0.327745	0.439911	0.572906	0.180166	20	0	3	Boredom
-0.0411472	27.6881	2.6584	-1.7374	7.4037	-0.0544244	23.0506	0.638957	56.826	6	0.202563	1.53437	1.90856	0.21489	20	0	3	Boredom
-0.0387485	16.0885	2.6584	-1.39682	5.02219	-0.0566981	20.0717	0.389306	42.8354	7	0.24215	1.21601	1.45944	0.237353	20	0	3	Boredom
-0.0310525	34.5137	-1.67327	0.038231	5.70701	-0.0631239	22.7617	0.252951	46.5667	8	0.277231	0.253045	1.88158	0.174607	20	0	3	Boredom
-0.0344507	36.9158	5.11445	-1.07498	0.189773	-0.0994046	13.9569	0.24615	34.4938	9	0.29343	0.25645	0.258545	0.588397	20	0	3	Boredom
-0.0121623	62.012	4.53401	-1.97327	-1.32556	-0.0450329	18.7554	0.0886458	32.55	11	0.317681	0.248439	0.404484	0.332996	20	0	3	Boredom
0.0151234	18.0268	-2.39666	2.538	-2.22941	0.348124	20.911	-0.00839478	-15.5906	5	0.159622	-0.0115307	0.591438	0.560146	10	0	10	Boredom
-0.0444455	6.72504	-2.39666	-0.30455	3.57028	0.33636	19.131	-0.0355993	10.9771	12	0.178025	-0.0202431	-0.0643996	0.180166	10	0	10	Boredom
-0.0113628	60.3414	-2.39666	-0.0841121	-0.339453	0.328451	21.1143	-0.0351017	20.601	11	0.140547	-0.0202431	-0.0615381	0.219306	10	0	10	Boredom
0.0183217	37.8548	-2.39666	-0.479799	3.3027	0.3329	23.2225	-0.0355993	19.7156	6	0.167002	-0.0202431	-0.0643996	0.169657	10	0	10	Boredom
-0.0195585	37.2892	-2.39666	0.120895	2.36416	0.339326	23.1445	-0.0350187	25.0365	5	0.146586	-0.0195421	-0.0642633	0.172932	10	0	10	Boredom
-0.0387485	35.4828	-0.230824	0.247647	1.40977	0.366017	25.0621	-0.0169377	28.8042	7	0.138151	-0.0109298	-0.0112567	0.178338	10	0	10	Boredom
-0.0957187	44.6426	-2.39666	0.481312	1.94692	0.35109	24.0352	-0.0355993	29.2271	9	0.175054	-0.0202431	-0.0643996	0.169657	10	0	10	Boredom
-0.111211	48.0139	-0.0835479	1.89652	0.162023	0.383713	22.5553	-0.0355164	25.6313	13	0.157034	-0.0195421	-0.0585403	0.169657	10	0	10	Boredom
-0.1321	33.8764	-2.39666	0.582713	0.368164	0.407933	20.8295	-0.0350187	23.9792	12	0.166235	-0.0202431	-0.0643996	0.173998	10	0	10	Boredom
-0.164683	39.9515	-1.2401	-0.315572	0.688277	0.393203	25.1749	-0.0355993	24.5094	8	0.149653	-0.0202431	-0.0643996	0.169657	10	0	10	Boredom
0.067596	38.8164	-1.38305	-0.910755	-1.06689	0.0613379	10.2762	0.0543913	11.0198	9	0.251927	0.0367379	0.0466554	0.480267	19	-3	10	Boredom
0.0611994	72.7066	-0.516714	0.335822	-4.60696	0.0707294	9.08563	0.0125892	14.274	7	0.227101	-0.0191415	-0.0442326	0.302841	19	-3	10	Boredom
0.0660968	0.023942	-7.01421	-1.02869	-5.61487	0.0493761	4.97423	-0.0351017	-10.1875	6	0.17352	-0.0202431	0.0316663	0.665079	19	-3	10	Boredom
0.0626986	33.0317	0.635508	-0.419178	-4.61687	0.0433458	2.94165	-0.00258893	-11.6906	5	0.169974	-0.0171387	0.0233543	0.589311	19	-3	10	Boredom
0.0589006	41.2299	-0.663991	-0.484207	-3.9925	0.0365246	11.5124	-0.0211676	-14.7281	7	0.187802	-0.0202431	-0.0626282	0.304516	19	-3	10	Boredom
0.0502051	40.5775	-0.0835479	-0.348638	-2.3959	0.0167531	11.7952	-0.00117894	1.6688	1	0.175245	-0.0202431	-0.0490018	0.269716	19	-3	10	Boredom
0.0372119	42.2707	-0.373769	-0.142528	-2.28986	0.0178405	9.96085	-0.0312864	21.7333	2	0.311834	-0.0202431	-0.0642633	0.217783	19	-3	10	Boredom
0.050505	-24.186	-0.806936	-0.488616	-3.04009	0.0197188	11.0021	0.00578808	-5.6677	1	0.158184	0.0165092	0.345618	0.432522	19	-3	10	Boredom
0.0486059	110.767	0.349619	-0.402645	-2.17589	-0.00519329	4.56586	-0.0329452	-5.9656	3	0.226334	-0.0201429	-0.0498194	0.395133	19	-3	10	Boredom
0.0435086	11.8649	-7.01421	-0.177798	-2.20959	-0.000250408	6.75179	-1.77666e-05	-9.026	2	0.218283	-0.0155364	-0.0282897	0.283271	19	-3	10	Boredom
-0.026155	17.1067	2.22523	-2.10773	-5.65848	-0.0460215	20.6337	-0.0355993	58.875	5	0.31979	-0.0202431	-0.0642633	0.178186	1	-19	11	Boredom
-0.0364497	14.8403	3.52473	-1.38029	-4.37406	-0.0599604	21.625	0.0491661	57.4146	7	0.256527	0.194362	0.877864	0.386985	1	-19	11	Boredom
-0.0268547	38.839	-1.67327	-1.19402	-4.16098	0.0369201	24.7716	-0.0307058	59.6771	7	0.230168	0.461141	2.14498	0.16981	1	-19	11	Boredom
-0.0240561	46.3396	3.95789	-1.81786	6.58112	0.100683	16.3498	0.141894	44.9375	10	0.268509	0.55167	1.23569	0.297054	1	-19	11	Boredom
-0.030053	29.0419	-0.0835479	-1.4365	3.08268	0.0250571	17.1645	0.328676	57.8938	11	0.122527	0.655417	1.71766	0.34754	1	-19	11	Boredom
-0.0293534	33.5558	3.52473	-0.856748	-3.96376	-0.0287214	0.962202	0.221185	40.5656	15	0.316435	0.102531	0.00591249	0.243902	1	-19	11	Boredom
-0.00326698	14.4971	6.41395	0.287326	-1.8974	0.00429704	3.33655	0.872269	9.8115	7	0.277615	0.10884	-0.048593	0.174759	1	-19	11	Boredom
0.00412916	60.628	5.25739	-0.170083	-1.69622	-0.00183213	23.6629	0.740145	3.8927	7	0.281736	0.247738	0.223526	0.225017	1	-19	11	Boredom
-0.00616547	0.137073	4.10084	-0.855645	-4.72589	-0.0133985	27.0545	0.307443	14.7938	9	0.324199	0.361099	0.164524	0.249765	1	-19	11	Boredom
-0.01666	29.8602	3.66767	-2.596	-4.36217	-0.0265465	22.892	0.0105986	53.0052	9	0.36206	0.0035908	-0.0386458	0.178186	1	-19	11	Boredom
-0.295315	33.5822	-1.96349	-0.839113	-1.07383	-0.144978	29.2007	0.0348173	-14.2135	10	0.195182	0.0395419	0.888629	0.169734	19	-11	17	Boredom
-0.300112	50.4312	-2.39666	-0.653945	-1.10059	-0.137069	25.8255	0.0651736	-14.1375	13	0.181572	0.146193	0.737513	0.21329	19	-11	17	Boredom
-0.307708	0.502861	-1.38305	-0.737711	-1.82803	-0.118781	28.4646	0.250878	-13.8135	9	0.215024	0.212988	0.546062	0.276189	19	-11	17	Boredom
-0.310607	43.7678	-1.81621	-0.858952	-1.6199	-0.105929	11.17	0.0518202	-14.1458	13	0.238795	0.118855	0.774031	0.212453	19	-11	17	Boredom
-0.316204	51.6567	-6.72832	-0.448937	-1.48215	-0.103458	23.9912	0.0802688	-14.075	11	0.225663	0.0573672	0.856335	0.187324	19	-11	17	Boredom
-0.317103	21.1379	-9.47026	-0.486412	-2.4742	-0.113838	24.4147	0.0938711	-13.5573	14	0.199496	0.0788978	0.706308	0.188694	19	-11	17	Boredom
-0.320801	50.8724	-1.09716	-0.681499	-1.32259	-0.118781	24.3336	0.339707	-14.2854	15	0.212436	0.0690839	0.890673	0.183669	19	-11	17	Boredom
-0.3234	24.5167	-2.24938	-0.728894	-3.12037	-0.13875	13.6552	0.170923	-25.2	11	0.1532	0.0811009	0.83317	0.173617	19	-11	17	Boredom
-0.312805	35.0039	-3.26299	-0.57128	-2.08174	-0.15605	28.3355	0.154418	-51.0031	13	0.159526	-0.0176394	0.517855	0.170571	19	-11	17	Boredom
-0.318802	31.8174	-0.663991	-0.699134	-3.28588	-0.186498	28.1625	0.41734	-50.7927	7	0.150803	0.0442486	0.772941	0.174759	19	-11	17	Boredom
-0.264331	-5.05939	-3.11571	-0.0256961	2.64364	0.33379	13.3812	1.12217	3.8531	11	0.269755	0.596433	0.372598	0.271849	26	-11	4	Boredom
-0.215856	26.7718	-9.61321	0.061377	1.4613	0.348519	9.81915	0.981254	3.476	7	0.258061	0.450426	0.232655	0.272305	26	-11	4	Boredom
-0.128801	52.7994	-5.57177	-0.0874187	5.39185	0.361964	-2.22545	0.632903	3.8844	9	0.302632	0.785502	0.216713	0.172779	26	-11	4	Boredom
-0.123304	31.8853	-8.89415	0.0878296	2.89735	0.345158	6.11201	1.1478	3.0469	4	0.249051	0.435805	0.225433	0.323401	26	-11	4	Boredom
-0.18937	66.0243	-6.29515	-0.275893	0.843873	0.320147	12.1066	1.16746	5.1625	12	0.254515	0.524131	0.456809	0.338555	26	-11	4	Boredom
-0.180475	17.2009	-2.68255	-0.0675793	0.584215	0.282384	10.0487	0.936548	6.0802	4	0.229977	0.412071	0.135499	0.251517	26	-11	4	Boredom
-0.184273	106.634	-4.70543	0.237727	3.45631	0.256582	11.0643	0.707466	6.6344	10	0.229018	0.645403	0.551376	0.256238	26	-11	4	Boredom
-0.143994	-7.77075	-10.0464	-0.14363	2.90528	0.266764	1.61431	0.907105	28.7677	9	0.256527	0.759064	0.394537	0.23682	26	-11	4	Boredom
-0.183773	2.95402	-1.96349	-0.10836	-0.184848	0.254901	0.242731	0.90387	7.8167	5	0.230743	0.661125	0.545789	0.37541	26	-11	4	Boredom
-0.15159	55.7747	-3.54888	-0.407054	1.69916	0.225442	10.9714	1.06386	9.951	13	0.24953	0.73503	0.553965	0.268879	26	-11	4	Boredom
-0.0161603	40.1664	2.36817	0.568385	-5.52072	0.0314829	7.45502	-0.0329452	39.1042	9	0.23544	-0.0202431	-0.0549974	0.617638	27	-26	25	Boredom
-0.0202581	37.5343	-3.11571	-0.852339	4.35223	-0.0173528	4.99038	-0.0342723	25.0063	3	0.365319	-0.0115307	-0.048593	0.253421	27	-26	25	Boredom
-0.0289536	20.5647	0.782785	-1.6889	4.80911	-0.0493827	-2.58958	-0.0333599	7.7948	9	0.423405	0.00979962	-0.0534985	0.257837	27	-26	25	Boredom
-0.0316522	54.9828	1.21595	-2.0901	-1.91722	-0.0133985	1.61202	-0.0355993	11.251	12	0.332825	-0.0202431	-0.0266545	0.349215	27	-26	25	Boredom
-0.0400478	-0.172151	-0.230824	-1.43099	3.30567	0.0497716	2.19142	-0.0263929	1.6448	15	0.407014	-0.0198425	-0.0643996	0.303755	27	-26	25	Boredom
-0.022357	84.1441	2.94862	-0.926186	-2.93108	0.132812	2.68855	0.0757071	22.7958	5	0.308	-0.0122317	-0.0297886	0.53616	27	-26	25	Boredom
-0.0289536	33.5521	-0.949881	-0.167879	-3.14019	0.204187	9.28724	-0.0265588	48.9979	12	0.322953	-0.00361945	0.135227	0.541338	27	-26	25	Boredom
-0.033951	27.8126	-4.84838	-0.915164	5.59403	0.174728	4.45493	0.233875	21.3802	11	0.350654	0.16502	1.08839	0.249842	27	-26	25	Boredom
-0.010963	85.347	1.79206	-1.47177	2.07874	0.203396	0.191231	-0.0312035	6.3281	11	0.379793	-0.00862656	-0.0505007	0.194786	27	-26	25	Boredom
-0.0178594	6.11791	-4.12932	-1.67347	3.61884	0.18491	-0.182455	0.0426137	19.3719	10	0.329566	0.311128	0.478748	0.237582	27	-26	25	Boredom
0.11747	50.9704	-1.67327	-0.39493	-2.25517	-0.306116	18.0629	-0.0210018	57.2365	11	0.202851	-0.0202431	0.0394334	0.990537	14	-30	-11	Boredom
0.109874	46.0455	0.349619	0.304961	4.12528	-0.273098	15.2341	0.0525666	57.8625	7	0.235632	-0.0202431	0.31673	0.63995	14	-30	-11	Boredom
0.110374	40.5247	0.492563	-0.193229	-2.13526	-0.260147	3.39464	-0.0283005	-1.9792	9	0.204672	-0.0202431	-0.0642633	0.85248	14	-30	-11	Boredom
0.114172	17.3857	-0.949881	-0.256054	-1.08969	-0.274778	4.04503	-0.0309546	29.0719	6	0.202659	-0.0202431	-0.0643996	0.800014	14	-30	-11	Boredom
0.114871	71.794	-0.373769	-0.370682	4.32943	-0.284664	8.54044	-0.0329452	32.4781	5	0.196812	-0.0202431	-0.0643996	0.656246	14	-30	-11	Boredom
0.11817	10.3339	-1.81621	-0.0279004	-0.861742	-0.334093	10.6903	-0.0355993	10.049	4	0.21512	-0.0202431	-0.0643996	0.704904	14	-30	-11	Boredom
0.114372	61.1145	0.202342	0.258669	-1.98561	-0.376107	15.1078	-0.0352676	10.3583	7	0.212627	-0.0202431	-0.0643996	0.724627	14	-30	-11	Boredom
0.111873	12.5475	0.782785	0.139633	1.45437	-0.42781	23.1079	-0.0355164	9.6927	5	0.192882	-0.0202431	-0.0643996	0.659215	14	-30	-11	Boredom
0.111073	86.2181	0.635508	-0.184411	1.91323	-0.466562	13.2729	-0.0301252	9.9292	4	0.195374	-0.0202431	-0.0643996	0.88629	14	-30	-11	Boredom
0.109674	5.91805	0.349619	-0.0124698	0.688277	-0.520143	16.6236	-0.0351846	8.9083	3	0.227772	-0.0202431	-0.0643996	0.926115	14	-30	-11	Boredom
-20.8768	39.0012	-1.81621	0.236625	2.04504	0.509954	17.829	0.905777	9.474	8	0.255186	0.366807	0.41484	0.347845	55	10	0	Boredom
-20.9134	36.5613	-1.38305	-0.235112	4.80514	0.52152	9.20717	0.683828	9.2927	1	0.245313	0.44652	0.340167	0.291952	55	10	0	Boredom
-21.0151	38.8579	2.08228	-0.738813	8.61379	0.526265	11.3028	0.491572	10.0698	3	0.268221	0.561183	0.450541	0.32165	55	10	0	Boredom
-21.0561	30.4184	6.12373	0.131917	-1.77847	0.519247	13.9322	0.8342	10.8031	1	0.239466	0.338867	0.402576	0.348301	55	10	0	Boredom
-21.0968	58.2523	-1.38305	-0.0279004	2.97763	0.526167	12.5577	0.724884	13.0417	3	0.247805	0.432801	0.36633	0.306648	55	10	0	Boredom
-21.1123	30.8445	6.12373	0.0228003	1.11741	0.550288	18.2549	0.717585	8.5865	1	0.231702	0.283489	0.459943	0.367491	55	10	0	Boredom
-21.1554	38.1414	7.85639	0.0922383	1.27201	0.558987	17.9538	0.381178	9.0271	1	0.273302	0.465748	0.338941	0.235373	55	10	0	Boredom
-21.182	38.7712	-0.0835479	-0.0653749	2.39587	0.564622	13.8129	0.527817	10.0854	1	0.246942	0.392243	0.282119	0.296216	55	10	0	Boredom
-21.218	37.6889	6.99006	-0.151346	5.37401	0.571147	13.7531	0.514712	10.124	10	0.249243	0.519324	0.560506	0.331853	55	10	0	Boredom
-21.2714	46.8864	5.69056	0.167187	5.2204	0.602485	5.37897	0.577581	10.8125	10	0.252885	0.522128	0.563913	0.306115	55	10	0	Boredom
-0.0642352	25.3954	-2.82982	0.179311	-3.8151	0.207746	12.723	0.628756	7.6583	2	0.395992	0.0524602	0.0884883	0.178338	45	-10	10	Boredom
-0.0705319	19.0261	-1.81621	0.0966471	-4.64759	0.226628	6.23851	0.0808494	7.3844	9	0.459637	0.196064	0.0628707	0.188542	45	-10	10	Boredom
-0.0729306	67.1104	-3.8391	0.270793	-5.29674	0.237898	5.56529	0.309517	6.6208	7	0.395321	0.181844	0.192049	0.172475	45	-10	10	Boredom
-0.0800269	9.76826	-5.42882	0.417384	-5.03213	0.248871	8.03012	0.6052	5.726	13	0.331292	0.0737906	0.150761	0.171561	45	-10	10	Boredom
-0.0784278	49.1226	-0.373769	0.33472	-5.55442	0.270817	1.89417	0.0265233	6.3521	12	0.454749	0.254848	0.00563997	0.198137	45	-10	10	Boredom
-0.0815261	45.163	-4.41521	0.169392	-5.63073	0.283372	4.34133	0.0327438	7.1854	14	0.360239	0.152402	0.170655	0.225017	45	-10	10	Boredom
-0.0833252	94.4276	-5.42882	-0.0488421	-5.11736	0.286437	10.9777	0.180212	7.8188	2	0.453502	0.192259	0.130458	0.237658	45	-10	10	Boredom
-0.0849244	-12.707	-4.56249	-0.308959	-5.15502	0.304132	8.00643	0.293509	6.0635	15	0.448997	0.239526	0.148036	0.169962	45	-10	10	Boredom
-0.0869233	38.4167	-5.42882	0.374399	-5.64559	0.309866	5.28782	0.225747	8.601	12	0.431457	0.0977246	0.0112268	0.173617	45	-10	10	Boredom
-0.089522	26.8925	-5.42882	0.763472	-5.52072	0.312535	9.45072	1.14108	9.4885	15	0.336659	0.00789692	0.0162685	0.183821	45	-10	10	Boredom
-0.0167599	37.3495	-9.18004	0.055866	-0.818136	-2.40556	2.30426	0.562486	2.6156	8	0.319502	-0.0192416	-0.0631732	0.476688	55	-9	60	Boredom
-0.0095637	52.0301	-9.18004	0.537523	2.72689	-2.45162	-5.71235	0.717834	12.5198	9	0.314997	-0.0202431	-0.0643996	0.527783	55	-9	60	Boredom
-0.0152607	34.9436	-7.7376	0.632312	2.25514	-2.45558	-4.4473	0.267881	1.2573	10	0.358705	-0.0202431	-0.0643996	0.260807	55	-9	60	Boredom
-0.0198583	20.5421	-8.89415	0.805356	1.68231	-2.49996	2.30426	0.43061	8.0438	4	0.33781	-0.0202431	-0.0643996	0.194634	55	-9	60	Boredom
-0.018559	55.8426	-1.2401	-0.875485	-4.37704	-2.52171	6.04752	0.336141	1.349	4	0.283462	-0.0186408	-0.0233842	0.63363	55	-9	60	Boredom
-0.018659	45.0273	-8.60393	-0.127098	-4.04999	-2.59615	-1.12579	0.321709	19.3219	6	0.301578	-0.0202431	-0.0643996	0.747091	55	-9	60	Boredom
-0.0173596	26.3042	-3.40593	0.561771	-5.45035	-2.60505	-0.672039	0.418418	20.9635	7	0.343273	-0.0202431	-0.0643996	1.02793	55	-9	60	Boredom
-0.0130619	57.8374	0.0593971	-1.50043	-1.97867	-2.61592	5.90696	0.0196392	55.8958	7	0.305028	-0.0202431	-0.0554062	0.981475	55	-9	60	Boredom
-0.0142612	39.4499	-9.18004	-0.0620683	0.146166	-2.57658	3.26355	0.2673	55.376	3	0.338001	-0.0202431	-0.0643996	0.585961	55	-9	60	Boredom
-0.0142612	38.4582	0.349619	-1.26566	0.0292213	-2.53071	2.08288	0.28845	54.399	3	0.337234	-0.0202431	-0.00662377	0.828036	55	-9	60	Boredom
0.132462	22.7406	-1.09716	-1.55995	-4.34929	-0.173449	18.2027	0.035315	5.2167	5	0.396662	-0.0201429	1.24673	0.592052	65	-15	60	Boredom
0.119269	50.9704	-2.24938	-0.306755	-2.67737	-0.169	7.2988	0.359198	5.2646	6	0.384681	0.198768	1.08826	0.356373	65	-15	60	Boredom
0.13676	25.912	-2.24938	-0.101747	4.37601	-0.198361	15.1527	1.12814	38.8094	3	0.258924	1.14952	1.56	0.222124	65	-15	60	Boredom
0.0386112	43.6848	5.8335	-0.494127	7.9141	-0.223768	17.0291	1.36353	52.6073	4	0.188185	0.960551	1.03402	0.308247	65	-15	60	Boredom
0.0845872	43.6659	0.92573	0.200253	1.23435	-0.221	7.96696	0.964748	53.5135	14	0.248764	0.663428	1.10188	0.324391	65	-15	60	Boredom
0.11737	21.1718	5.54762	-0.100645	1.12236	-0.207456	12.338	0.935968	19.95	12	0.213298	0.681354	0.72157	0.254715	65	-15	60	Boredom
0.106176	51.8453	-2.24938	-0.630799	0.964783	-0.197076	9.76488	1.53994	38.7323	10	0.149557	1.24265	0.787521	0.384548	65	-15	60	Boredom
0.107875	60.8128	0.0593971	-0.427996	-1.70712	-0.170483	-0.012094	1.57544	-3.8823	7	0.150612	1.37995	0.785614	0.376476	65	-15	60	Boredom
0.144656	6.52141	-2.24938	-0.274791	8.71587	-0.172065	12.5675	1.10865	2.3354	9	0.220583	0.667935	1.08594	0.462067	65	-15	60	Boredom
-0.0207579	24.3847	2.80134	-0.160163	-1.56242	-0.221197	10.9065	0.440148	3.2052	12	0.278957	-0.0202431	0.605473	0.23682	65	-15	60	Boredom
-0.140196	-8.37789	-2.24938	-1.35935	-2.91918	-0.0134973	15.3335	-0.0108001	-6.6469	9	0.175916	0.0016881	0.196818	0.213138	10	0	0	Boredom
-0.126403	62.5738	-2.97277	-0.733302	-1.33051	-0.0164631	11.0312	0.150105	-12.3604	2	0.281065	0.148597	0.592119	0.196614	10	0	0	Boredom
-0.158686	60.6695	0.635508	-0.33982	-2.84783	0.0166542	13.3502	0.199869	-11.2573	3	0.294581	0.107138	0.18033	0.229662	10	0	0	Boredom
-0.171979	6.27629	-9.47026	-0.495229	-2.99153	0.0421595	15.6853	0.0186439	-11.15	2	0.197962	0.00228895	0.280893	0.196614	10	0	0	Boredom
-0.160985	30.5428	-3.11571	-0.842419	-2.99351	0.053627	21.3883	0.0127551	-11.2479	1	0.244929	0.00319023	0.435143	0.239257	10	0	0	Boredom
-0.185272	53.3273	-1.38305	-0.923981	-3.98557	0.0685545	27.9013	-0.0218312	-12.2458	1	0.259691	-0.00532186	0.421653	0.209407	10	0	0	Boredom
-0.0771284	47.2522	-9.47026	-0.295733	-3.22047	0.084866	18.3695	-0.0355993	-14.651	3	0.286337	-0.0201429	0.477521	0.170723	10	0	0	Boredom
-0.0696323	23.8945	-3.26299	-0.653945	-3.72095	0.0967289	20.5124	-0.0327793	-11.0427	2	0.331483	-0.00922741	0.525214	0.169734	10	0	0	Boredom
-0.0986172	41.0903	-1.81621	-0.810456	-2.55447	0.108493	28.2635	-0.0352676	-11.5698	5	0.333209	0.0315305	0.434189	0.169657	10	0	0	Boredom
0.0570016	16.6013	-2.10643	-0.442324	-3.44445	0.121938	19.9654	-0.02631	-11.9396	3	0.327841	-0.0190414	0.478066	0.17179	10	0	0	Boredom
-0.157786	50.1332	2.51545	-0.603244	1.55843	-0.876623	26.4749	1.81448	-13.0615	10	0.201413	0.119155	-0.0517271	0.439223	10	0	0	Boredom
-0.148791	41.4976	-2.39666	-1.35824	2.75662	-0.907764	16.3155	1.71437	-8.6875	4	0.18368	0.141487	-0.0529534	0.433131	10	0	0	Boredom
-0.160285	-3.90546	-2.39666	-0.219682	-4.73481	-0.941968	33.3025	0.801189	-8.0459	5	0.135467	-0.00952784	0.0189938	0.190598	10	0	0	Boredom
-0.164983	67.8985	5.25739	0.395341	-5.35819	-0.966485	13.8511	1.09057	-25.2365	1	0.180517	-0.0199426	-0.0107117	0.194786	10	0	0	Boredom
-0.153189	32.3755	5.40034	0.667582	-5.40377	-0.979238	18.1457	1.18703	-18.375	2	0.187706	-0.0156365	-0.0498194	0.191131	10	0	0	Boredom
-0.263331	37.7115	4.39106	0.483516	-5.65848	-1.08749	28.958	0.825823	-3.0136	3	0.189815	-0.0202431	-0.00294465	0.169657	10	0	0	Boredom
-0.183573	58.7727	5.69056	-0.358558	-4.44145	-1.16707	30.5879	1.2251	-4.0375	7	0.14141	1.04936	0.00536744	0.220601	10	0	0	Boredom
-0.0978176	12.6267	4.82423	-0.620879	-3.04009	-1.16855	28.3154	1.25753	-5.05	6	0.166235	0.223403	0.00986414	0.487272	10	0	0	Boredom
-0.0870233	48.6814	-2.39666	-1.2844	-3.4276	-1.18704	27.9162	0.521347	-5.1938	5	0.221925	0.103232	-0.0499556	0.482366	10	0	0	Boredom
-0.0763289	8.77648	-2.39666	0.360071	-4.7358	-1.22885	22.855	0.382836	-2.9834	15	0.213969	-0.0197424	-0.0019908	0.267584	10	0	0	Boredom
-0.165182	40.6718	-0.949881	-0.745426	7.74661	-0.380753	3.30808	0.101833	11.0667	6	0.247326	-0.0202431	0.174334	0.313882	15	0	4	Boredom
-0.151889	38.5524	0.92573	-0.32439	4.79721	-0.419802	-1.96327	0.184608	-2.6281	4	0.283749	-0.0202431	0.62891	0.409982	15	0	4	Boredom
-0.148091	36.6971	-0.230824	-0.357455	1.88746	-0.379073	1.93105	0.364838	-10.0365	0	0.240041	-0.0202431	0.0736356	0.437624	15	0	4	Boredom
-0.153888	22.6878	-0.663991	-0.454448	2.64265	-0.380655	3.20861	0.540424	-8.7208	4	0.248476	-0.0202431	0.0951653	0.47882	15	0	4	Boredom
-0.156687	49.4205	-1.53032	0.404158	0.325548	-0.500866	1.38309	0.337717	4.9438	2	0.273397	-0.0189412	0.327767	0.568446	15	0	4	Boredom
-0.156587	47.3502	1.06867	0.256465	9.38285	-0.594879	4.35642	0.21455	10.3365	5	0.387652	-0.0202431	1.20381	0.490547	15	0	4	Boredom
-0.155587	33.009	-0.806936	-0.20866	8.14304	-0.648954	4.29155	0.212145	10.401	0	0.330333	-0.0119313	0.87255	0.335052	15	0	4	Boredom
-0.155687	49.3715	1.21595	-0.0279004	8.86056	-0.690277	2.84219	0.213472	10.4594	4	0.359664	-0.0191415	1.06059	0.405489	15	0	4	Boredom
-0.155787	26.2099	1.79206	-0.221886	7.94284	-0.719341	4.51819	0.233792	10.6063	6	0.338001	-0.0157367	0.930462	0.458869	15	0	4	Boredom
-0.155388	39.7818	-2.10643	-0.0499442	7.28676	-0.75226	-1.26883	0.292016	10.6594	6	0.315284	-0.0194419	0.78248	0.455899	15	0	4	Boredom
-0.154588	37.5795	1.3589	-0.30455	5.30067	-0.768275	3.6381	0.212062	9.874	3	0.275219	-0.0202431	0.400124	0.33627	20	0	4	Boredom
-0.155388	38.2621	-1.2401	-0.329901	4.0232	-0.77223	1.69199	0.145875	9.699	3	0.267838	-0.0200428	0.344664	0.402291	20	0	4	Boredom
-0.162884	39.4009	0.492563	-1.09041	0.968747	-0.80337	5.60398	0.0557184	6.1854	2	0.276944	-0.0202431	0.369192	0.282433	20	0	4	Boredom
-0.17008	35.9655	0.202342	-0.355251	5.35221	-0.853095	4.80798	0.174572	4	1	0.25346	-0.0202431	0.380229	0.498695	20	0	4	Boredom
-0.172579	37.6587	-4.41521	0.252056	1.4504	-0.900844	-1.63315	0.300393	3.9979	8	0.271672	-0.0155364	0.376277	0.512097	20	0	4	Boredom
-0.174678	39.3745	-4.41521	-0.213068	2.18577	-0.939793	-1.01534	0.254776	4.151	9	0.261703	-0.0159369	0.359517	0.466788	20	0	4	Boredom
-0.172179	38.5864	-4.41521	0.120895	3.69615	-0.975679	4.55048	0.269871	10.9854	7	0.276848	-0.0202431	0.412251	0.438233	20	0	4	Boredom
-0.173278	33.6426	1.50184	-0.184411	5.11039	-1.0083	6.44891	0.152676	11.0573	13	0.294868	-0.0202431	0.600976	0.369775	20	0	4	Boredom
-0.173978	43.7225	0.635508	-1.0331	7.79716	-1.0258	6.16896	0.0654224	11.0302	9	0.258253	-0.0202431	0.0536048	0.191817	20	0	4	Boredom
-0.175477	28.8421	0.92573	-0.723383	6.74762	-1.04745	5.66705	0.134512	10.0833	7	0.267742	-0.0202431	0.356247	0.261264	20	0	4	Boredom
-0.174478	41.7465	-4.41521	-0.52609	5.06084	-1.07286	1.27961	0.155828	10.7323	7	0.257869	-0.0202431	0.279258	0.321421	20	0	4	Boredom
-0.173978	37.4513	-1.2401	-0.101747	1.95089	-1.09184	7.85441	0.156408	11.3094	7	0.254706	-0.0202431	0.581763	0.499761	20	0	4	Boredom
-0.174977	41.8672	0.492563	-0.124893	5.597	-1.1039	6.57283	0.175982	10.0021	9	0.291417	-0.0202431	0.854836	0.444096	20	0	4	Boredom
-0.170979	28.8421	0.635508	-0.595528	4.72487	-1.09401	5.73011	0.0228739	8.849	11	0.227772	-0.0202431	0.303376	0.307258	20	0	4	Boredom
-0.176077	49.9258	-1.67327	0.272998	-0.888501	-1.17438	1.14135	0.344518	3	1	0.246271	-0.0202431	0.237288	0.522986	20	0	4	Boredom
-0.172978	30.9802	-1.09716	0.302757	5.61187	-1.23923	3.50634	0.276175	8.0594	5	0.331004	-0.0165378	0.676875	0.548343	20	0	4	Boredom
-0.171179	41.8898	2.51545	-0.323287	9.2669	-1.25406	-0.440624	0.165698	10.8313	1	0.366757	-0.0202431	1.01903	0.51994	20	0	4	Boredom
-0.173778	46.4791	-0.230824	0.300552	10.7148	-1.27057	-0.440624	0.223176	10.7906	2	0.379984	-0.0202431	0.857152	0.470824	20	0	4	Boredom
-0.174877	25.6857	1.06867	0.775596	2.17883	-1.28332	3.76948	0.138908	10.8177	5	0.300715	-0.0202431	0.409389	0.429856	20	0	4	Boredom
-0.176477	47.4219	0.492563	-0.221886	3.19071	-1.29103	-3.49441	0.161965	10.6625	6	0.273972	-0.0202431	0.417157	0.434273	20	0	4	Boredom
-0.175577	34.3478	-0.516714	-0.603244	6.51571	-1.27551	2.27044	0.167771	12.1448	17	0.267934	-0.0202431	0.237561	0.386909	25	0	3	Boredom
-0.175177	40.0269	-1.67327	-0.590018	3.7784	-1.27601	-0.120254	0.251873	10.9542	4	0.259786	-0.0202431	0.279666	0.441812	25	0	3	Boredom
-0.176377	39.5518	-1.53032	0.149552	0.799276	-1.29845	-3.60821	0.231801	10.9677	6	0.250393	-0.0202431	0.251732	0.442802	25	0	3	Boredom
-0.177476	26.8585	-0.663991	0.325903	2.19964	-1.30013	1.3141	0.227903	10.875	3	0.292184	-0.0185406	0.266176	0.388889	25	0	3	Boredom
-0.179075	46.449	-0.230824	0.0746033	3.11043	-1.27462	0.828913	0.33274	-5.0854	1	0.263333	-0.0202431	0.432009	0.410819	25	0	3	Boredom
-0.179275	33.2617	-1.67327	-0.113871	7.31649	-1.21155	-1.74293	0.227406	-7.126	1	0.316243	-0.0202431	1.00704	0.397265	25	0	3	Boredom
-0.184672	45.8607	-0.663991	-1.09041	6.02712	-1.28214	0.233462	0.0238692	2.5438	6	0.3773	-0.0200428	0.223662	0.205447	25	0	3	Boredom
-0.179775	56.7665	-0.230824	-0.355251	8.15889	-1.42726	0.584599	0.1793	2.1604	6	0.292855	-0.0202431	0.830308	0.296597	25	0	3	Boredom
-0.211458	13.2451	-0.0835479	-0.210864	6.52761	-1.43398	3.07561	0.0272697	-2.1438	7	0.296785	-0.0201429	0.902255	0.514838	25	0	3	Boredom
-0.171579	41.7993	0.92573	-0.457755	5.52069	-1.46413	1.38309	0.165449	2.6365	7	0.295347	-0.0202431	0.824858	0.434425	25	0	3	Boredom
-0.0413471	12.6342	-6.00493	-0.790616	-4.9905	-0.600415	5.48379	-0.034604	-10.7781	11	0.155692	-0.0202431	-0.0634458	0.182146	30	0	2	Boredom
-0.045345	127.028	-8.31371	-1.41776	-5.28386	-0.626415	5.20192	-0.0355993	-5.7354	7	0.160772	-0.0202431	-0.0643996	0.190827	30	0	2	Boredom
-0.0271545	-16.9042	-0.806936	-1.14773	-5.44738	-0.63551	9.34686	-0.0350187	-2.3344	10	0.165756	-0.0202431	-0.0643996	0.303526	30	0	2	Boredom
-0.0368495	47.4294	-8.02782	-1.09813	-5.5009	-0.594978	8.00604	-0.0355993	-19.1771	13	0.15665	-0.0202431	-0.0642633	0.3084	30	0	2	Boredom
-0.0346506	32.417	1.06867	-0.423587	-5.44639	-0.658543	17.1207	-0.0355993	-17.6708	14	0.156458	-0.0202431	-0.0643996	0.177729	30	0	2	Boredom
-0.0290535	52.6146	-8.31371	-0.154652	-5.53162	-0.77569	17.3123	-0.0355993	-8.6167	7	0.14879	-0.0202431	-0.0643996	0.193416	30	0	2	Boredom
-0.0237563	32.1606	1.21595	-1.05294	-5.21745	-0.871087	11.7789	-0.0352676	-9.9917	6	0.147161	-0.0202431	-0.0643996	0.179404	30	0	2	Boredom
-0.0407474	47.0863	-1.38305	-0.898631	-5.268	-0.795857	18.8374	-0.0353505	-4.8302	10	0.150228	-0.0202431	-0.0634458	0.182222	30	0	2	Boredom
-0.0168599	42.512	-5.57177	-1.24582	-5.23034	-0.86654	11.314	-0.0355993	-8.3635	14	0.160868	-0.0202431	-0.0643996	0.191664	30	0	2	Boredom
-0.0488432	31.8627	-1.09716	-0.7322	-5.14313	-0.869506	6.25791	-0.0338576	-2.6125	7	0.155021	-0.0202431	-0.0642633	0.183212	30	0	2	Boredom
-0.0477438	45.0009	-1.67327	-0.614266	-5.38594	-0.830556	14.1355	-0.0355993	-5.6813	5	0.164606	-0.0202431	-0.0643996	0.171333	20	0	0	Boredom
-0.0304528	26.6285	-1.53032	-0.337616	-5.57622	-0.8873	14.7496	-0.0355993	-2.4958	7	0.136425	-0.0202431	-0.0643996	0.205295	20	0	0	Boredom
-0.0256553	58.7274	-0.663991	-0.707952	-5.45828	-1.03598	9.1742	-0.0345211	-9.2323	6	0.135563	-0.0202431	-0.0643996	0.196385	20	0	0	Boredom
-0.039548	49.0397	-7.01421	-1.20394	-4.99447	-1.06228	13.5386	-0.0355993	-13.6625	8	0.155596	-0.0202431	-0.0643996	0.180318	20	0	0	Boredom
-0.0515418	30.2411	0.0593971	-1.41005	-5.3562	-1.04409	18.9294	-0.0355993	-0.8563	5	0.197004	-0.0174391	-0.0594941	0.196309	20	0	0	Boredom
-0.0559395	41.3883	0.0593971	-1.32849	-5.3562	-1.06287	15.9025	-0.0355164	-2.7271	12	0.170453	-0.0202431	-0.0643996	0.193949	20	0	0	Boredom
-0.0489431	47.4634	-1.96349	-0.340923	-4.81806	-1.08452	14.0323	-0.0350187	-9.7813	6	0.138822	-0.0202431	-0.0627644	0.211234	20	0	0	Boredom
-0.0361498	30.9388	-8.31371	-0.724485	-5.27097	-1.12179	11.7245	-0.030457	-11.7646	10	0.137384	-0.0202431	-0.0643996	0.182374	20	0	0	Boredom
-0.0391483	47.3842	-1.96349	-0.619777	-5.61784	-1.23874	12.5875	-0.0338576	-7.1729	14	0.14486	-0.0202431	-0.0643996	0.173008	20	0	0	Boredom
-0.03585	60.2697	-1.09716	-0.174492	-5.40477	-1.37931	12.7741	-0.0350187	-7.125	17	0.144477	-0.0202431	-0.0643996	0.193035	20	0	0	Boredom
-0.0514418	-44.2365	-8.31371	-0.744324	-3.80817	-1.41312	14.5714	-0.0344382	-2.2271	19	0.14371	-0.0202431	-0.0642633	0.187552	14	-1	10	Boredom
-0.0544403	116.386	-5.42882	-0.513966	-5.58415	-1.46572	9.861	-0.0355993	-16.3333	2	0.155883	-0.0202431	-0.0643996	0.20994	14	-1	10	Boredom
-0.0476438	63.5468	-0.230824	-0.737711	-5.51676	-1.45237	14.3155	-0.0354334	-12.7542	2	0.165277	-0.0202431	-0.0643996	0.290733	14	-1	10	Boredom
-0.0575387	4.77166	-1.81621	-0.84793	-4.16792	-1.562	11.0658	-0.0333599	-6.25	0	0.155979	-0.0202431	-0.0643996	0.183669	14	-1	10	Boredom
-0.0414471	53.5498	-4.84838	-0.744324	-5.55838	-1.69853	14.8511	-0.0355993	-8.1729	2	0.153966	-0.0202431	-0.0643996	0.176435	14	-1	10	Boredom
-0.0429463	45.7928	-2.10643	-0.717872	-5.30169	-1.77158	11.2865	-0.0355993	1.2406	5	0.18253	-0.0202431	-0.0643996	0.231185	14	-1	10	Boredom
-0.0534408	34.6683	0.635508	-0.830295	-5.2016	-1.81468	13.9288	-0.0355993	-0.2719	0	0.152241	-0.0202431	-0.0639908	0.264614	14	-1	10	Boredom
-0.0576386	49.5789	-8.31371	-1.52027	-5.33936	-1.83238	7.38069	-0.0355993	-5.6135	1	0.211861	-0.0202431	-0.0643996	0.189761	14	-1	10	Boredom
-0.0521415	21.3641	-8.31371	-1.49051	-5.15006	-1.84899	11.996	-0.0355993	-0.9646	5	0.214928	-0.0202431	-0.0643996	0.185953	14	-1	10	Boredom
-0.0497427	53.2481	0.349619	-1.11356	-5.51576	-1.80233	11.314	-0.0355993	-1.0635	6	0.211573	-0.0202431	-0.0643996	0.195015	14	-1	10	Boredom
-0.0580384	34.7777	1.64912	-1.4894	-4.90824	-1.77583	6.86817	-0.0355993	-1.5115	2	0.224513	-0.0202431	-0.0643996	0.210016	60	10	0	Boredom
-0.0598375	43.0475	1.06867	-1.1345	-5.42459	-1.72215	11.0658	-0.0355993	-2.8542	2	0.208793	-0.0202431	-0.0643996	0.218697	60	10	0	Boredom
-0.0627359	33.8651	-8.31371	-1.55333	-4.8468	-1.67302	4.79193	-0.0195088	-1.5948	1	0.220967	-0.0202431	-0.0626282	0.231033	60	10	0	Boredom
-0.0617365	31.1462	-0.373769	-0.467674	-5.47711	-1.7182	13.7992	-0.0352676	3.6073	3	0.165756	-0.0202431	-0.0643996	0.256847	60	10	0	Boredom
-0.0546402	68.3888	-1.67327	-1.12678	-5.14313	-1.74944	9.71873	-0.0351846	-17.001	6	0.205247	-0.0202431	-0.0643996	0.181308	60	10	0	Boredom
-0.0660342	62.6002	-7.88054	-1.08159	-5.22241	-1.76565	10.2569	-0.0355993	-8.951	3	0.211094	-0.0202431	-0.0581315	0.243293	60	10	0	Boredom
-0.0672336	20.4327	-4.99565	-1.13009	-3.85673	-1.73461	6.01159	-0.0355993	-1.876	5	0.189144	-0.0202431	-0.0620831	0.199355	60	10	0	Boredom
-0.0698322	36.9158	-8.31371	-1.56105	-5.52567	-1.75804	16.0012	-0.0355993	-3.1438	3	0.20055	-0.0202431	-0.0643996	0.203543	60	10	0	Boredom
-0.068333	49.9862	-7.30443	-1.29542	-5.53757	-1.82773	9.83262	-0.0355993	-1.3583	5	0.193649	-0.0202431	-0.0643996	0.205828	60	10	0	Boredom
-0.0634356	48.9605	1.64912	-0.869974	-4.75958	-1.78354	11.6972	-0.0352676	-7.2021	3	0.180326	-0.0202431	-0.0643996	0.22456	60	10	0	Boredom
-0.0475439	43.764	-7.59465	-0.408156	-5.59505	-1.79728	9.77567	-0.0355993	-6.4979	1	0.174766	-0.0202431	-0.0643996	0.277712	70	10	0	Boredom
-0.0215574	15.0175	-0.516714	-1.15103	-5.63469	-1.91997	6.44184	-0.0341064	-6.5563	4	0.186748	-0.0202431	-0.0643996	0.257456	70	10	0	Boredom
-0.0327516	49.3979	1.21595	-1.31967	-5.53459	-1.89812	13.643	-0.0354334	-9.6229	3	0.196045	-0.0202431	-0.0643996	0.241389	70	10	0	Boredom
-0.0322519	46.9807	-8.31371	-1.36706	-5.37008	-1.8826	12.8538	-0.0355993	-7.4021	2	0.195758	-0.0202431	-0.0643996	0.25403	70	10	0	Boredom
-0.0545402	61.8837	0.349619	-0.54593	-5.41567	-1.83594	11.9418	-0.0355993	-14.526	6	0.147353	-0.0202431	-0.0643996	0.233089	70	10	0	Boredom
-0.0121623	22.5407	-8.02782	-1.69331	-5.59505	-1.82793	9.51894	-0.0355993	-15.0031	2	0.199688	-0.0202431	-0.0643996	0.258446	70	10	0	Boredom
-0.0179593	10.8053	0.492563	-1.14442	-5.58811	-1.93054	7.56022	-0.0189282	-6.0552	2	0.167577	-0.0202431	-0.0643996	0.222047	70	10	0	Boredom
-0.00206761	82.2397	-6.14788	-0.65174	-5.59009	-1.92165	3.79957	-0.00408186	-8.5031	5	0.149653	-0.0202431	-0.0643996	0.364978	70	10	0	Boredom
-0.00376672	14.2859	-4.70543	-0.4302	-5.03708	-1.94508	9.1742	-0.00665302	-7.7906	6	0.132591	-0.0202431	-0.0643996	0.236287	70	10	0	Boredom
-0.00366678	63.147	-8.31371	-0.81266	-5.53162	-2.08555	11.0658	-0.0329452	-13.3813	4	0.145723	-0.0202431	-0.0643996	0.234612	70	10	0	Boredom
-0.00106813	46.3057	-7.44738	0.261976	-5.55144	-2.19321	12.9334	-0.0331111	-16.3677	3	0.145627	-0.0202431	-0.0643996	0.184126	70	15	0	Boredom
0.00952634	46.7544	-2.24938	-1.06947	-4.66147	-2.33191	12.9864	-0.0355993	-12.4813	3	0.158855	-0.0202431	-0.0643996	0.203315	70	15	0	Boredom
0.000930825	15.9603	-5.71471	-1.47838	-5.62577	-2.38697	9.7473	-0.0355993	-9.7656	6	0.185118	-0.0202431	-0.0643996	0.217555	70	15	0	Boredom
0.00582827	54.4661	0.202342	-0.712361	-5.08069	-2.34921	13.617	-0.0326135	-5.8615	6	0.153583	-0.0202431	-0.0540436	0.210701	70	15	0	Boredom
0.00612811	51.6077	-8.31371	-0.682602	-5.17484	-2.29612	13.2765	-0.0355993	-11.7229	4	0.15272	-0.0195421	-0.0325139	0.26865	70	15	0	Boredom
0.0042291	40.7095	-0.663991	-0.308959	-5.49693	-2.2716	17.9056	-0.0355993	-15.4469	6	0.148886	-0.0202431	-0.0643996	0.344113	70	15	0	Boredom
0.00572832	28.4574	-2.5396	-1.07939	-5.61091	-2.28277	22.2567	-0.0351846	-11.0021	3	0.150228	-0.0202431	-0.0643996	0.496182	70	15	0	Boredom
-0.000168601	46.6262	-3.26299	-0.669375	-5.57325	-2.35642	20.3294	-0.0327793	-14.8146	13	0.143902	-0.0202431	-0.0643996	0.297663	70	15	0	Boredom
-0.00306709	54.3832	-0.806936	-1.01546	-4.64958	-2.37768	17.9292	-0.0355993	-13.6927	5	0.172562	-0.0202431	-0.0643996	0.447371	70	15	0	Boredom
0.0021302	3.65166	-0.373769	-0.958149	-5.62974	-2.36176	14.6224	-0.0350187	-11.5479	5	0.15943	-0.0202431	-0.0643996	0.232556	70	15	0	Boredom
-0.00446636	74.445	-8.31371	-0.984602	-5.61586	-2.39201	13.0128	-0.0355993	-8.9729	4	0.161059	-0.0202431	-0.0643996	0.249232	78	30	5	Boredom
-0.000168601	53.9193	-7.01421	-1.84321	-5.61388	-2.35514	11.588	-0.0353505	-8.3281	4	0.183297	-0.0202431	-0.0643996	0.27459	78	30	5	Boredom
0.0065279	34.2082	0.492563	-0.882098	-5.61983	-2.43294	16.0012	-0.0355993	-12.176	2	0.150324	-0.0202431	-0.0643996	0.258142	78	30	5	Boredom
0.010226	36.9837	-6.4381	-1.06947	-5.54748	-2.44777	8.82689	-0.0329452	-11.4531	0	0.18138	-0.0202431	-0.0643996	0.199888	78	30	5	Boredom
0.00173041	29.1739	-7.59465	-1.45744	-5.44342	-2.45479	8.389	-0.0355993	-7.424	0	0.190965	-0.0202431	-0.0643996	0.211387	78	30	5	Boredom
-0.00656526	51.2909	0.92573	-1.44973	-5.20854	-2.41267	14.1355	-0.0355993	-9.8604	2	0.190965	-0.0202431	-0.063582	0.238496	78	30	5	Boredom
-0.00576568	55.2995	-7.7376	-1.18961	-5.24124	-2.38756	13.9288	-0.0353505	-7.5708	1	0.192882	-0.0189412	-0.0641271	0.234764	78	30	5	Boredom
-0.00966365	34.0084	-8.31371	-1.00224	-5.62874	-2.384	6.92875	-0.0355993	-4.0875	2	0.181092	-0.0202431	-0.0643996	0.201183	78	30	5	Boredom
-0.00616547	31.7646	-7.30443	-1.1367	-5.60694	-2.43076	14.5714	-0.0355993	-4.7063	3	0.195278	-0.0202431	-0.0643996	0.21093	78	30	5	Boredom
-0.0100634	37.5154	0.782785	-0.39493	-5.62577	-2.42108	14.7242	-0.0355993	-6.4615	2	0.157609	-0.0202431	-0.0643996	0.20263	78	30	5	Boredom
-0.0573388	19.094	-9.0371	-1.00444	-4.70607	-0.828677	1.51055	-0.0352676	-12.5146	1	0.142848	-0.0202431	-0.0643996	0.304288	70	28	10	Boredom
-0.0508422	31.7231	-9.0371	-1.57097	-4.54948	-0.846472	18.9948	-0.0355993	-17.9719	2	0.186939	-0.0202431	-0.0643996	0.408611	70	28	10	Boredom
-0.0498427	18.057	-9.0371	-1.79912	-5.10646	-0.860905	17.3119	-0.0355993	-12.6167	6	0.23429	-0.0202431	-0.0643996	0.364293	70	28	10	Boredom
-0.0510421	40.5511	0.492563	-0.831397	-5.58415	-0.913794	19.5633	-0.0354334	1.901	0	0.175341	-0.0202431	-0.0643996	0.357135	70	28	10	Boredom
-0.0477438	50.6687	-1.09716	-0.739915	-3.73681	-0.878106	8.63838	-0.0355993	-7.4146	0	0.148119	-0.0202431	-0.0570414	0.301013	70	28	10	Boredom
-0.0466443	5.99347	-9.0371	-0.824784	-4.33145	-0.851019	4.43382	-0.0355993	-18.6896	4	0.164893	-0.0202431	-0.0616743	0.258218	70	28	10	Boredom
-0.0455449	53.4857	-3.11571	-1.02318	-4.82301	-0.874943	16.1259	-0.0355993	-16.874	5	0.176875	-0.0202431	-0.0643996	0.318375	70	28	10	Boredom
-0.0479437	42.4177	-2.5396	-0.539317	-4.7685	-0.891452	22.0787	-0.0348529	-16.6625	7	0.139876	-0.0202431	-0.0643996	0.260579	70	28	10	Boredom
-0.0506423	24.4865	-9.0371	-1.42548	-4.22045	-0.906775	14.4737	-0.0355993	-8.9583	0	0.205439	-0.0202431	-0.0643996	0.298957	70	28	10	Boredom
-0.0479437	51.0345	-1.67327	-1.47949	-5.08663	-0.992089	15.7065	-0.0355993	2.1031	9	0.211286	-0.0202431	-0.0643996	0.326066	70	28	10	Boredom
-0.0409473	11.9479	0.0593971	-1.29983	-5.2016	-0.994857	10.2691	-0.0355993	4.1833	1	0.212819	-0.0202431	-0.0643996	0.292485	82	26	1	Boredom
-0.0404476	40.1966	-0.516714	-0.548134	-5.47909	-0.975778	11.3516	-0.0350187	7.0802	0	0.179463	-0.0202431	-0.0643996	0.644823	82	26	1	Boredom
-0.0344507	47.9083	-7.16149	-1.183	-4.10053	-0.97647	8.22876	-0.0355993	-3.9375	0	0.217708	-0.0202431	-0.0643996	0.496639	82	26	1	Boredom
-0.0313523	26.225	1.3589	-1.33289	-3.46229	-0.987443	15.3079	-0.0355993	-11.2927	4	0.247901	-0.0202431	-0.0643996	0.249613	82	26	1	Boredom
-0.0482435	27.0772	-9.0371	-0.348638	-4.80716	-0.998515	3.75973	-0.0353505	7.4542	5	0.158471	-0.0202431	-0.0643996	0.244054	82	26	1	Boredom
-0.0495428	57.1662	-2.82982	-0.441222	-4.29775	-0.946318	8.81284	-0.0326964	-10.3094	0	0.148215	-0.0202431	-0.0643996	0.182831	82	26	1	Boredom
-0.0391483	31.6289	-9.0371	-0.569076	-4.84382	-0.916265	15.1323	-0.0302082	-25.0729	4	0.172274	-0.0202431	-0.0643996	0.195929	82	26	1	Boredom
-0.0353502	20.5685	0.635508	-0.268178	-5.00339	-0.869802	17.8806	-0.0326964	-23.9271	2	0.170645	-0.0202431	-0.0643996	0.254334	82	26	1	Boredom
-0.0311524	47.3125	-2.24938	-0.613164	-4.48407	-0.957291	12.2475	-0.0292958	-22.7802	5	0.175341	-0.0202431	-0.0642633	0.257152	82	26	1	Boredom
-0.0247558	38.5638	-8.74688	-1.09703	-4.83788	-0.99288	13.2831	-0.0355993	-24.9323	2	0.181476	-0.0202431	-0.0615381	0.275047	82	26	1	Boredom
-0.00506605	35.1472	1.79206	-0.92839	-4.16792	-0.0494815	5.8119	0.21596	-34.5563	4	0.210902	-0.00552215	-0.0529534	0.452396	84	41	-8	Boredom
-0.0266548	42.7194	-1.67327	-1.23811	1.44941	-0.0410786	-6.3593	0.777302	-23.3198	5	0.346436	0.358495	-0.0154809	0.447218	84	41	-8	Boredom
-0.0904215	27.7786	8.72272	0.144041	-0.266115	-0.0445386	4.55545	0.251873	-4.1771	9	0.394745	0.0478537	-0.0590853	0.514533	84	41	-8	Boredom
-0.0341509	18.468	4.10084	-0.771879	-4.67534	-0.0939675	1.50978	0.559749	-3.8635	10	0.385064	-0.00882685	-0.0638545	0.250908	84	41	-8	Boredom
-0.171179	48.8398	-1.67327	-0.61647	-2.50988	-0.13529	4.18129	0.857672	-4.6438	6	0.374617	0.251643	-0.0548611	0.267889	84	41	-8	Boredom
-0.0748296	34.7663	7.42323	-0.916266	9.02607	-0.161982	-1.45715	1.43228	-6.9052	3	0.273397	0.855401	-0.0627644	0.553521	84	41	-8	Boredom
-0.0512419	50.944	-1.67327	-0.672682	-2.72196	-0.189563	3.39216	0.263982	-7.925	8	0.373083	0.0772955	-0.060448	0.25205	84	41	-8	Boredom
-0.174678	1.16279	-1.67327	-0.660558	-2.63574	-0.221197	5.53892	0.407885	-8.0969	10	0.289692	0.31293	-0.0213403	0.368329	84	41	-8	Boredom
-0.264031	63.6448	-1.67327	-0.769675	1.85376	-0.258467	4.77234	0.61084	-7.9	5	0.243588	0.790709	0.0488356	0.700412	84	41	-8	Boredom
-0.275225	56.7174	6.84711	-0.575689	1.97071	-0.289211	5.20316	0.579323	-7.0542	7	0.309246	0.462843	0.147218	0.531362	84	41	-8	Boredom
-0.283821	25.9987	-1.67327	-0.493025	-1.89245	-0.510455	5.29498	0.197713	-7.051	10	0.371549	0.0974241	-0.0623556	0.510878	88	53	-12	Boredom
-0.261732	47.3352	-1.67327	-0.39493	-2.40978	-0.532895	-2.8467	0.790905	0.1083	13	0.398388	0.0146065	-0.0620831	0.310989	88	53	-12	Boredom
-0.294015	9.95304	6.99006	-0.692521	-2.10354	-0.546735	-0.967567	1.13959	-6.0125	9	0.362731	0.0898133	-0.0592216	0.292256	88	53	-12	Boredom
-0.278124	15.8773	7.99934	-0.819273	-3.26308	-0.562553	2.84802	0.936383	-7.8396	9	0.327458	0.0485547	-0.050637	0.370994	88	53	-12	Boredom
-0.159286	64.5159	-1.38305	-0.376193	-0.763627	-0.587069	5.8119	0.639206	-12.4313	4	0.294964	0.133876	-0.0449139	0.374877	88	53	-12	Boredom
-0.0874231	39.137	-0.230824	-0.530499	-0.276025	-0.601008	4.46219	1.06967	-7.1896	5	0.357938	0.116852	-0.0556787	0.316471	88	53	-12	Boredom
-0.108712	51.0949	-1.67327	-0.434609	-2.82602	-0.6277	5.5694	1.2319	-7.3042	12	0.370974	0.358595	-0.0285622	0.175445	88	53	-12	Boredom
-0.0631357	40.4757	-1.53032	-0.807149	-2.40482	-0.632247	3.04083	0.414022	-8.0479	5	0.31701	0.194162	0.0101367	0.237886	88	53	-12	Boredom
-0.0774283	17.1783	-1.67327	-0.817069	-3.937	-0.644802	-0.48276	0.477555	-4.1573	8	0.289309	-0.006123	-0.0597666	0.266747	88	53	-12	Boredom
-0.254936	41.0828	0.349619	-0.561361	-2.6407	-0.65281	5.11125	0.350241	-7.2385	5	0.319502	0.000286105	-0.0634458	0.383939	88	53	-12	Boredom
-0.158786	50.0955	7.28028	-0.450039	-1.942	-0.877612	3.86722	0.475149	-13.0625	5	0.277423	0.0416449	-0.0631732	0.339468	46	-15	-3	Boredom
-0.149791	41.4599	9.01295	-0.614266	-1.62387	-0.908752	3.86722	1.08874	-8.6885	7	0.370687	0.398953	0.000189416	0.194101	46	-15	-3	Boredom
-0.161285	-3.94317	6.99006	-2.41194	2.2492	-0.942957	13.2662	0.0990134	-8.0469	13	0.370112	0.245735	0.068185	0.69965	46	-15	-3	Boredom
-0.165982	67.8608	-1.38305	-0.944923	4.88046	-0.967474	13.1894	0.805419	-25.2375	14	0.349695	0.405662	0.338669	0.29416	46	-15	-3	Boredom
-0.154188	32.3378	-1.67327	-0.322185	4.79127	-0.980226	8.45578	0.755738	-18.376	8	0.403276	0.357093	0.0909411	0.170343	46	-15	-3	Boredom
-0.264331	37.6738	-1.38305	-0.157959	1.87557	-1.08848	13.394	0.776971	-3.0146	10	0.301003	0.105636	-0.0267908	0.196462	46	-15	-3	Boredom
-0.184572	58.7349	1.06867	-1.00885	2.15207	-1.16806	6.23326	0.46586	-4.0385	8	0.343081	0.226708	-0.00321718	0.283804	46	-15	-3	Boredom
-0.0988171	12.589	3.66767	-0.623083	-0.287918	-1.16954	4.46219	0.796213	-5.051	9	0.336851	0.182545	-0.0357842	0.24573	46	-15	-3	Boredom
-0.0880228	48.6437	9.15589	-0.62639	0.686295	-1.18802	7.00576	0.360691	-5.1948	8	0.314518	0.0946202	-0.0146633	0.473109	46	-15	-3	Boredom
-0.0773283	8.73877	6.41395	-0.65174	-4.67832	-1.22984	10.3012	0.887779	-2.9844	5	0.373466	0.14379	-0.0514545	0.214585	46	-15	-3	Boredom
0.15575	39.9703	2.08228	-0.569076	-3.76456	-0.240672	11.9608	0.0961934	-7.0719	5	0.189336	0.0162087	-0.0473666	0.371451	40	1	0	Boredom
0.00702764	42.9231	7.71345	-0.854543	14.6404	-0.306511	12.2076	0.746531	2.7698	6	0.320652	0.466749	0.464849	0.287916	40	1	0	Boredom
0.0585008	54.3832	-1.09716	-0.629696	13.5186	-0.388761	7.01159	0.994607	1.8563	10	0.241575	0.816646	0.298743	0.490166	40	1	0	Boredom
0.0282166	-3.12486	-1.67327	-0.625288	-0.88751	-0.460729	8.43037	0.433264	1.5885	6	0.280874	0.456534	0.0925762	0.414931	40	1	0	Boredom
0.0843873	67.5403	-1.67327	-0.681499	-1.13726	-0.513618	21.0953	0.943847	3.9021	8	0.313463	0.591727	0.0414773	0.36711	40	1	0	Boredom
0.108475	51.6794	7.71345	-1.07608	2.23136	-0.515793	23.5926	0.747112	0.7906	7	0.378738	0.81244	0.0109543	0.366273	40	1	0	Boredom
0.143956	42.6666	-1.67327	-0.760857	4.05788	-0.522911	19.6589	1.3063	1.8438	5	0.24953	0.974771	-0.00703256	0.492983	40	1	0	Boredom
0.135161	52.7239	9.01295	-0.623083	-2.85377	-0.539222	17.4657	0.631493	0.1656	6	0.414874	0.0427464	-0.0292436	0.256695	40	1	0	Boredom
0.149353	25.3878	-1.67327	-0.662762	-3.33642	-0.578765	17.1078	0.712609	2.2865	13	0.418612	0.169827	-0.0288348	0.222809	40	1	0	Boredom
0.0986798	54.6434	-1.67327	-0.818171	-2.85179	-0.58964	13.4825	0.126467	-2.5844	10	0.37615	0.103333	0.010818	0.39757	40	1	0	Boredom
-0.0150608	37.6851	3.81495	0.0338222	6.85268	-0.135092	23.3227	0.00860806	32.2927	3	-0.0977398	0.433602	2.20439	0.574843	21	35	-8	Boredom
-0.0303528	39.3934	-1.67327	-0.167879	-0.0203317	-0.297713	18.4431	0.747112	47.0635	4	0.277327	0.130271	0.0912136	0.255629	21	35	-8	Boredom
-0.0106631	13.5317	-1.67327	0.346844	-2.07084	-0.291287	16.9066	0.215462	14.8979	6	0.406535	0.433602	0.234291	0.173313	21	35	-8	Boredom
-0.0131618	42.6742	0.635508	-0.345331	5.70205	-0.313431	10.5853	0.496797	22.9448	7	0.219816	0.576305	0.752229	0.172399	21	35	-8	Boredom
-0.00896401	27.6353	6.12373	-0.197638	-2.51681	-0.34467	17.3014	0.898645	16.075	7	0.269467	0.318338	0.592392	0.174988	21	35	-8	Boredom
-0.0159604	48.2364	-1.09716	-0.580098	-2.17985	-0.36286	14.754	0.362599	42.8292	14	0.24608	0.147295	0.0518334	0.179404	21	35	-8	Boredom
-0.0136616	0.284142	0.635508	0.0128806	-2.80224	-0.33775	7.99955	0.689219	32.3917	8	0.304645	0.262859	0.110836	0.180927	21	35	-8	Boredom
-0.000868236	70.8211	5.11445	-0.69693	-3.71699	-0.332214	23.0937	0.368073	3.7302	9	0.35976	0.05226	0.0418861	0.170267	21	35	-8	Boredom
-0.000268549	-19.9813	3.38178	-0.66166	-3.55049	-0.338146	27.4813	0.366995	4.4927	5	0.372029	0.0519595	-0.0436875	0.193035	21	35	-8	Boredom
3.12947e-05	69.5615	4.82423	-0.217477	-3.25416	-0.390343	15.0643	0.841498	7.2406	6	0.323144	0.201372	0.248598	0.176815	21	35	-8	Boredom
-0.00826438	23.589	1.21595	-1.78149	-4.66742	-0.420494	15.4261	0.170259	27.6396	7	0.344711	0.0478537	0.0887609	0.262178	23	38	-9	Boredom
-0.00576568	28.876	2.36817	0.145143	-1.50891	-0.377491	10.2145	0.796793	10.6271	6	0.345094	0.0279254	-0.00171828	0.169657	23	38	-9	Boredom
0.00432905	35.8486	-1.67327	0.00957404	-1.75172	-0.387377	15.8998	0.880812	4.8604	6	0.359951	-0.00341916	-0.0430062	0.169657	23	38	-9	Boredom
0.00822702	31.8061	6.12373	0.260873	-1.2215	-0.441749	21.5347	0.64327	5.5063	3	0.32995	0.00108724	-0.0475029	0.169657	23	38	-9	Boredom
0.0105258	65.6434	3.95789	-0.332105	-4.94888	-0.501261	21.3837	0.683662	4.174	2	0.32602	0.0704859	0.0307125	0.169657	23	38	-9	Boredom
0.0106258	30.4712	2.08228	-0.658353	-1.48314	-0.562553	22.8053	0.305204	3.7344	5	0.360622	0.063576	0.16793	0.273448	23	38	-9	Boredom
-0.000968184	45.2875	0.782785	-0.774083	-1.31466	-0.603183	20.7727	0.518362	23.5375	4	0.293334	0.329854	0.385271	0.243217	23	38	-9	Boredom
-0.0103633	-13.2915	0.202342	0.500049	-5.11438	-0.621175	13.4854	0.884296	16.6146	2	0.274739	0.111144	0.376277	0.170419	23	38	-9	Boredom
-0.00196766	54.8282	-1.67327	-0.00585663	-4.36118	-0.554743	14.2555	0.90528	4.6427	5	0.288446	0.0744916	0.0228092	0.203467	23	38	-9	Boredom
-0.000168601	22.454	-1.67327	-1.35494	-2.29779	-0.477634	13.3903	0.219029	0.2583	6	0.310204	0.100529	0.0794949	0.259284	23	38	-9	Boredom
-0.7074	40.5963	-3.54888	-0.941616	-3.93998	0.0199166	3.14957	-0.0205871	11.65	2	0.282791	8.58202e-05	-0.00594245	0.350129	46	40	-9	Boredom
-0.82144	53.7044	3.81495	-0.878791	-5.54153	0.0250571	15.2894	-0.0355993	31.1302	2	0.312409	8.58202e-05	-0.0280172	0.254944	46	40	-9	Boredom
-1.03713	20.6175	3.23451	-1.84211	-3.82997	-0.00163441	19.4149	-0.0351017	56.375	2	0.348641	0.0331328	0.0928488	0.532276	46	40	-9	Boredom
-3.24368	-29.7973	4.39106	-2.65111	-4.76553	-0.0307974	9.60006	-0.0305399	9.0615	2	0.327458	-0.0202431	-0.0643996	0.615658	46	40	-9	Boredom
-1.29129	124.392	3.81495	-2.08128	-5.02222	-0.0625307	16.5669	-0.0355993	53.4063	6	0.307904	-0.0202431	-0.0643996	0.704676	46	40	-9	Boredom
-1.41023	-4.91986	-1.81621	-3.2981	-5.21151	-0.0708348	15.5816	-0.0355993	12.9094	3	0.424172	-0.0202431	-0.0599029	0.678709	46	40	-9	Boredom
-1.51388	-27.2896	-3.69616	-1.81676	-4.32154	-0.0486907	12.4893	-0.0244023	6.1406	5	0.384873	0.020615	0.0238993	0.494811	46	40	-9	Boredom
-1.44511	187.466	2.22523	-3.41824	-5.16592	-0.0239762	2.32929	-0.0355993	13.6135	3	0.395512	-0.0202431	-0.0507732	0.529382	46	40	-9	Boredom
-1.50678	22.2918	-3.54888	-3.4491	-5.18971	-0.00934531	11.5795	-0.0355993	7.4594	5	0.393404	-0.0200428	-0.0643996	0.534713	46	40	-9	Boredom
-1.70348	-30.4534	4.39106	-2.9487	-5.59208	-0.0101362	17.685	-0.0338576	8.2792	5	0.354679	-0.0199426	-0.050637	0.499304	46	40	-9	Boredom
-1.6665	54.9187	2.08228	-1.55223	-5.65749	-0.00954303	19.7699	-0.0355993	3.6927	4	0.322473	-0.0202431	-0.0643996	0.26233	47	9	-9	Boredom
-1.667	33.7218	-2.5396	-2.01846	-5.30269	0.0062742	16.7085	-0.0282176	4.4448	7	0.362827	-0.0202431	-0.0641271	0.485597	47	9	-9	Boredom
-1.61553	48.3194	-4.84838	-0.368477	-5.47018	0.00607648	15.7476	-0.0355993	5.3073	6	0.324966	-0.0202431	-0.0641271	0.257076	47	9	-9	Boredom
-1.64391	22.0429	3.81495	-1.00003	-5.47513	0.0184337	23.3427	-0.0355993	4.8802	4	0.349791	-0.0202431	-0.0641271	0.343504	47	9	-9	Boredom
-1.6675	25.3388	5.69056	-1.39241	-2.44348	0.0234754	16.6882	-0.0355993	10.5031	4	0.329854	-0.0202431	0.0353455	0.664317	47	9	-9	Boredom
-1.68499	81.7419	2.94862	-3.3477	-3.32156	0.0104262	14.8257	-0.0308717	29.8094	2	0.380655	-0.0197424	0.0274422	0.725845	47	9	-9	Boredom
-1.72627	4.08156	4.82423	-4.36943	-5.65848	0.0331635	14.9739	-0.0355993	3.6635	1	0.394745	-0.0202431	-0.0643996	0.787373	47	9	-9	Boredom
-1.74606	40.9056	4.96717	-3.10632	-5.65848	0.0247606	13.4229	-0.0355993	3.3042	5	0.380847	-0.0202431	-0.0638545	0.636142	47	9	-9	Boredom
-1.76575	43.4435	-4.84838	-0.0411267	-5.34035	0.0192245	18.9804	-0.034604	2.2219	6	0.317393	-0.0197424	-0.0633095	0.312816	47	9	-9	Boredom
-1.77274	35.3848	4.53401	-2.72055	-3.65158	0.0266389	21.6541	0.0229568	8.8708	7	0.371645	-0.0192416	-0.00117322	0.699879	47	9	-9	Boredom
-1.93436	40.3588	3.09156	0.893531	-5.65848	0.0652922	11.5104	-0.0355993	30.274	5	0.335126	-0.0202431	-0.0643996	0.172399	50	10	-9	Boredom
-1.96115	5.76343	3.38178	-2.78338	-5.52072	0.0699385	13.4009	-0.0355993	37.1885	1	0.34912	-0.0202431	-0.0643996	0.468464	50	10	-9	Boredom
-1.95995	36.3502	-3.8391	-3.08427	-5.61685	0.0695431	16.2617	-0.0355993	3.9104	5	0.371741	-0.0202431	-0.0643996	0.64924	50	10	-9	Boredom
-1.97644	50.4613	3.81495	-2.25433	-4.83491	0.0781437	17.9985	-0.0223288	4.1938	4	0.372508	-0.000114464	0.0138158	0.657159	50	10	-9	Boredom
-1.96324	44.703	5.11445	-1.84651	-3.48904	0.0880295	16.2208	-0.0355993	19.7323	3	0.332442	-0.0202431	-0.0616743	0.411352	50	10	-9	Boredom
-1.94645	30.5994	-4.84838	-3.82274	-5.29079	0.100584	15.3522	-0.0331111	8.0833	5	0.400017	-0.0173389	-0.0547249	0.739628	50	10	-9	Boredom
-1.94156	146.192	3.95789	-4.12695	-5.65848	0.10533	20.3602	-0.0355993	4.151	4	0.383627	-0.0202431	-0.0643996	0.796739	50	10	-9	Boredom
-1.94845	-48.4865	3.52473	-1.7363	-0.333507	0.117687	15.5608	-0.0355993	8.0875	5	0.317681	-0.0202431	-0.0643996	0.695081	50	10	-9	Boredom
-1.97014	14.878	2.80134	0.901246	-3.78537	0.11571	18.0959	-0.0253147	55.6573	8	0.262183	-0.0202431	-0.0643996	0.241313	50	10	-9	Boredom
-2.01822	26.4776	0.349619	-2.38108	-4.57029	0.125595	11.5565	0.011428	37.3646	2	0.370591	-0.0191415	-0.0476392	0.532352	50	10	-9	Boredom
-2.01042	44.9519	-3.8391	-0.381704	-5.64956	0.134196	3.06539	-0.0355993	30.4635	6	0.335797	-0.0202431	-0.0643996	0.197985	40	3	-9	Boredom
-2.07948	41.6258	2.08228	-1.98649	-5.39882	0.129352	27.1129	-0.0355993	50.3052	2	0.323719	-0.0202431	-0.0590853	0.423079	40	3	-9	Boredom
-2.07299	14.7083	3.81495	-4.43997	-5.65848	0.132219	17.349	-0.0355993	3.3479	1	0.378067	-0.0199426	-0.0641271	0.735211	40	3	-9	Boredom
-2.08288	60.4922	4.24812	-4.61963	-5.65848	0.14161	19.5461	-0.0355993	3.8302	5	0.357459	-0.0202431	-0.0643996	0.681298	40	3	-9	Boredom
-2.08778	26.3343	3.09156	-1.10143	-4.70607	0.141907	16.384	-0.0355993	3.7323	2	0.359185	-0.0202431	-0.0643996	0.283804	40	3	-9	Boredom
-2.09727	18.5623	4.96717	-3.41383	-5.34233	0.1512	16.5669	-0.0353505	3.8271	0	0.341164	-0.0202431	-0.0494106	0.671399	40	3	-9	Boredom
-2.08108	165.281	-4.84838	1.24182	-2.29085	0.153869	-5.21608	0.128291	16.2698	4	0.315764	-0.0167381	0.00591249	0.265224	40	3	-9	Boredom
-2.0514	-66.6326	-3.40593	-2.87486	-5.25611	0.155352	14.8469	-0.0355993	9.1854	3	0.385927	-0.0202431	-0.0473666	0.575224	40	3	-9	Boredom
-2.07569	37.7228	0.492563	-1.13009	-3.35723	0.175321	13.357	-0.0237388	5.2292	5	0.347011	-0.0180399	-0.0619469	0.299795	40	3	-9	Boredom
-2.09118	17.4159	-4.84838	-1.25684	-4.42064	0.194598	13.9467	-0.012293	4.576	6	0.321515	-0.0193418	-0.0462765	0.509051	40	3	-9	Boredom
-2.15514	32.7752	-4.84838	-1.79361	-3.3939	0.118181	19.2832	-0.0307888	4.7948	25	0.325157	-0.0202431	-0.0612655	0.481942	43	-1	-5	Boredom
-2.15384	52.1847	2.80134	-2.35462	-2.83594	0.125101	22.9025	-0.0325305	2.5073	7	0.400784	-0.0185406	0.00836524	0.954976	43	-1	-5	Boredom
-2.16134	-52.48	5.54762	-1.44201	-0.162053	0.129055	22.1971	0.168103	6.8531	10	0.292088	0.00118739	0.0744532	1.03843	43	-1	-5	Boredom
-2.25579	60.7411	-4.84838	-1.65253	-5.21745	0.146158	13.9467	0.12149	31.6823	10	0.319598	-0.0190414	-0.058404	0.366729	43	-1	-5	Boredom
-2.21121	3.81005	4.39106	-3.22756	-4.81508	0.133998	20.0109	-0.0352676	4.9094	6	0.338289	-0.0202431	-0.0641271	0.431836	43	-1	-5	Boredom
-2.2318	208.075	-2.68255	-3.94729	-4.85968	0.121839	18.6176	-0.0352676	4.3521	7	0.352858	-0.0202431	-0.0641271	0.486892	43	-1	-5	Boredom
-2.2299	-116.474	5.25739	-3.57365	-5.58217	0.118873	20.287	-0.0355993	3.0594	5	0.357651	-0.0202431	-0.0638545	0.529915	43	-1	-5	Boredom
-2.21911	85.973	-1.96349	-2.47476	-3.92709	0.115512	0.820314	-0.0355164	22.074	5	0.370016	0.0223174	0.0694114	0.653657	43	-1	-5	Boredom
-2.2413	67.71	-4.12932	-1.12458	-4.02224	0.0766608	-5.04887	-0.0303741	40.0083	13	0.316626	-0.0185406	-0.0616743	0.394295	43	-1	-5	Boredom
-2.2456	11.6161	1.93501	3.1905	-5.30269	0.0586687	6.49525	-0.0173524	-3.0146	8	0.127991	-0.00331902	0.0354817	0.430237	43	-1	-5	Boredom
0.254698	127.673	4.39106	-1.86525	5.30464	-0.445703	6.15682	0.89599	32.9	10	0.402893	0.325448	0.573042	0.942868	24	16	0	Boredom
-0.513401	-30.608	-0.230824	-1.33951	-1.17294	-0.431467	13.9358	0.749683	3.2094	6	0.42954	0.0524602	0.28757	0.732394	24	16	0	Boredom
-0.200664	145.133	1.79206	-1.12238	-2.44942	-0.463992	6.17975	0.862151	-4.124	6	0.481587	0.027625	0.0827653	0.642387	24	16	0	Boredom
0.722854	-10.3728	3.23451	-0.37509	-4.12134	-0.491177	4.53787	0.964665	-31.7698	5	0.458774	0.0569667	0.00659381	0.648022	24	16	0	Boredom
-0.412653	50.0352	-1.38305	-1.01216	-4.00241	-0.485839	6.52315	0.821427	-10.1115	4	0.420817	0.0499567	0.197772	0.681451	24	16	0	Boredom
-0.455331	46.5055	-0.949881	-1.46846	0.245273	-0.527557	15.3559	0.863727	-18.9667	12	0.437399	0.204176	0.170928	0.811817	24	16	0	Boredom
0.00073093	75.7121	-1.2401	-0.338718	4.11933	-0.503535	5.92607	0.722893	-12.6385	6	0.436057	0.479167	0.962348	0.691198	24	16	0	Boredom
0.0599001	17.8684	-1.81621	0.582713	5.68025	-0.532105	4.34601	1.51332	-9.1948	11	0.284229	0.403459	0.355565	0.628147	24	16	0	Boredom
-0.0609369	50.9553	-1.81621	-0.371784	-0.363239	-0.486531	2.47787	1.02828	-8.4104	9	0.258732	0.0400426	0.0627345	0.895199	24	16	0	Boredom
0.518861	59.4665	-1.53032	0.0250047	-2.82702	-0.462113	13.1566	0.619217	30.5833	6	0.387748	-0.013133	0.105658	0.517808	24	16	0	Boredom
0.00572832	43.2361	4.39106	-1.00665	7.95473	-0.868814	11.0727	-0.0355993	11.5667	8	0.40874	0.449825	0.0844004	1.23109	38	19	19	Boredom
0.00362942	43.6773	-0.0835479	-1.02648	12.0448	-0.847856	-0.286792	-0.0352676	20.9646	10	0.447272	0.393745	0.0488356	1.35445	38	19	19	Boredom
0.00532853	-6.53386	0.492563	-1.29762	10.4919	-0.871878	11.3177	-0.0355993	2.8927	11	0.403276	0.294304	-0.0536348	1.23855	38	19	19	Boredom
0.0069277	80.984	-0.806936	-1.1334	9.92001	-0.871285	9.73593	-0.0355993	3.5323	7	0.467209	0.176837	0.0228092	1.32787	38	19	19	Boredom
0.00852686	29.8338	-1.81621	-1.09372	9.9656	-0.860411	-0.699843	-0.0355993	3.2781	14	0.408452	0.223503	-0.00171828	1.36633	38	19	19	Boredom
0.00852686	38.4016	4.39106	-0.974682	11.3452	-0.841134	5.77578	-0.0355993	3.7188	14	0.466538	0.169927	0.0055037	1.13537	38	19	19	Boredom
0.00552843	10.5451	5.40034	-1.19622	11.0696	-0.813552	1.76499	-0.0353505	6.4427	11	0.442	0.212287	-0.0152084	1.13415	38	19	19	Boredom
0.00712759	62.4796	6.12373	-0.858952	2.90429	-0.802876	6.58478	-0.0355993	4.499	8	0.326595	0.280484	-0.00635124	1.11093	38	19	19	Boredom
0.00742743	26.685	2.22523	-0.840215	4.52071	-0.821362	8.50518	-0.0353505	12.5406	11	0.311067	0.518222	-0.0570414	1.00828	38	19	19	Boredom
0.0067278	92.9305	0.202342	-0.885405	8.65442	-0.858434	-6.38663	-0.0355993	24.0365	10	0.290363	0.445018	-0.0161622	0.874715	38	19	19	Boredom
-0.0160603	40.223	-7.59465	-1.02428	1.53068	-2.30769	-6.69878	-0.0355993	-1.1833	15	0.424555	-0.0129327	0.343847	0.273752	17	38	-5	Boredom
-0.030053	39.861	-7.30443	-1.3384	-1.14519	-2.36591	4.07819	-0.0355993	-4.976	14	0.387844	-0.00792556	0.737921	0.233774	17	38	-5	Boredom
-0.0125621	35.8901	2.80134	-1.36265	1.83295	-2.38351	0.862068	-0.0355993	-3.9479	9	0.374137	-0.0132331	0.307873	0.196005	17	38	-5	Boredom
-0.0103633	43.813	-7.7376	-1.15654	-1.02923	-2.44717	0.541029	-0.0311205	-1.0448	9	0.34011	-0.0157367	0.284027	0.240932	17	38	-5	Boredom
0.033214	39.7441	3.09156	-1.06947	0.409789	-2.45854	10.3728	-0.0355993	-1.5969	11	0.357363	-0.0201429	0.232247	0.3084	17	38	-5	Boredom
-0.0145611	39.4952	-7.44738	-1.19181	-1.06491	-2.46724	-5.5568	-0.0355993	-0.2979	8	0.336947	-0.0202431	0.182102	0.283042	17	38	-5	Boredom
0.00852686	38.6957	-7.7376	-0.952638	-0.135295	-2.48158	2.62109	-0.0355993	-0.3563	10	0.345957	-0.0199426	0.368238	0.369547	17	38	-5	Boredom
-0.0240561	39.6272	-6.87127	-1.17418	1.34039	-2.51519	4.28687	-0.0355993	-0.7813	9	0.32995	-0.0202431	0.291658	0.240095	17	38	-5	Boredom
-0.0126621	39.6121	-4.70543	-1.42217	1.44545	-2.59694	10.6575	-0.0355993	-2.701	8	0.400401	-0.014535	0.329811	0.283652	17	38	-5	Boredom
-0.0172597	38.4506	-7.59465	-1.55333	2.09261	-2.63856	6.86091	-0.0355164	0.9948	6	0.366182	-0.0195421	0.01804	0.17415	17	38	-5	Boredom
-0.0132618	69.9839	-4.41521	-0.105054	-3.64167	-0.789925	5.07322	0.0278503	-0.2219	8	0.170932	-0.0202431	-0.0643996	0.622969	11	-1	-6	Boredom
-0.0137615	50.8422	-0.373769	-1.02208	-2.88351	-0.846076	2.14947	-0.0175183	0.6323	8	0.223267	-0.0202431	-0.0643996	1.07354	11	-1	-6	Boredom
-0.0168599	41.1695	-0.949881	-0.779594	-2.51483	-0.868418	2.26002	0.0532302	3.4281	9	0.210902	-0.0202431	-0.0643996	0.927715	11	-1	-6	Boredom
-0.014761	19.5993	0.492563	0.465881	-3.7596	-0.916166	1.00329	0.0333244	3.1135	11	0.212532	-0.0202431	-0.0643996	0.352566	11	-1	-6	Boredom
-0.0169598	34.8795	-9.18004	-0.164572	-3.78339	-0.97034	0.475579	-0.00101305	1.3948	8	0.226334	-0.0202431	-0.0643996	0.58794	11	-1	-6	Boredom
-0.045445	37.934	0.202342	-0.81266	-5.08069	-1.04478	5.40076	-0.0311205	3.9406	9	0.178984	-0.0202431	-0.0638545	0.916292	11	-1	-6	Boredom
-0.0192586	62.5474	-1.67327	-0.799434	-4.33046	-1.10311	3.90439	-0.0237388	3.3646	10	0.274931	-0.0202431	-0.0643996	1.15776	11	-1	-6	Boredom
-0.0153607	31.3837	0.0593971	0.112078	-5.22538	-1.18229	3.17727	-0.0333599	22.6875	6	0.34797	-0.0202431	-0.0643996	1.12334	11	-1	-6	Boredom
-0.00746479	49.7524	-0.0835479	-0.418076	-3.9152	-1.20028	1.70384	0.366912	56.0146	7	0.296402	-0.0202431	-0.0637183	1.06524	11	-1	-6	Boredom
-0.0189588	54.9828	-9.18004	0.150654	-5.49594	-1.22085	-2.84144	-0.00466245	38.3917	8	0.206781	-0.0202431	-0.0643996	1.08329	11	-1	-6	Boredom
-0.0183591	79.4454	-9.18004	0.174903	-4.02025	-1.77989	-5.52555	0.0120916	1.8177	7	0.22365	-0.0202431	-0.0643996	0.878827	1	-5	-1	Boredom
-0.0159604	19.8256	-0.373769	-0.257156	-4.34631	-1.81666	0.498702	0.00844218	1.4323	8	0.236207	-0.0202431	-0.0643996	1.09966	1	-5	-1	Boredom
-0.0167599	43.368	0.635508	-0.540419	-5.62577	-1.86401	5.7861	-0.0344382	1.676	10	0.27656	-0.0202431	-0.0643996	1.40402	1	-5	-1	Boredom
-0.0189588	53.0935	-0.516714	-0.933901	-4.5802	-1.91532	2.10514	-0.0355993	3.2896	6	0.280011	-0.0202431	-0.0108479	1.22256	1	-5	-1	Boredom
-0.0201582	36.6368	0.349619	-0.433507	-4.70706	-1.94152	5.05268	0.0340709	3.1219	9	0.327074	-0.0174391	-0.0643996	0.940127	1	-5	-1	Boredom
-0.0111629	42.6365	-7.88054	-1.06286	-5.47117	-1.86787	-8.3571	0.0677448	2.8146	10	0.306179	-0.0202431	-0.0634458	1.25173	1	-5	-1	Boredom
-0.014761	55.5748	-0.373769	-0.312266	-2.61592	-1.81142	4.13676	0.603956	0.9969	13	0.291417	-0.0202431	-0.0643996	1.20162	1	-5	-1	Boredom
-0.0153607	22.6048	0.492563	0.569487	2.12928	-1.80846	4.03137	0.209407	1.5469	5	0.282407	-0.00982827	-0.0643996	0.904413	1	-5	-1	Boredom
-0.0156605	46.4301	0.202342	-0.444528	-4.62183	-1.78928	1.36646	-0.0214994	1.5646	10	0.305124	-0.0202431	-0.0643996	1.23954	1	-5	-1	Boredom
-0.0791274	41.3241	-9.18004	-0.369579	-3.69915	-1.77	1.04886	0.0838353	2.8333	8	0.315476	-0.0202431	-0.0607205	1.26193	1	-5	-1	Boredom
0.0417095	-2.67234	-2.5396	-0.445631	-2.97369	-0.855072	0.276077	0.0172339	4.625	9	0.34241	-0.0202431	-0.0643996	0.903119	19	-1	2	Boredom
0.0443082	32.8921	-2.5396	-0.373988	-3.38498	-0.856061	0.773305	0.25544	3.6104	10	0.349024	-0.0202431	-0.0643996	0.77062	19	-1	2	Boredom
0.0452077	35.4602	-2.68255	-0.531601	-4.35424	-0.85784	2.1424	0.264231	8.6438	8	0.326499	-0.0202431	-0.0643996	0.995791	19	-1	2	Boredom
0.046607	34.8041	-10.1937	0.185925	-4.89536	-0.911916	0.50281	-0.0189282	19.0646	9	0.350654	-0.0202431	-0.0643996	0.538977	19	-1	2	Boredom
0.0439084	24.7354	-12.2122	-1.17308	-3.22146	-0.926843	-3.7349	0.206505	8.4729	9	0.303399	-0.0202431	-0.0642633	1.07757	19	-1	2	Boredom
0.0492056	42.9683	-3.40593	0.342436	-4.3592	-0.95225	2.18578	0.214633	55.0135	4	0.281545	-0.0173389	-0.0643996	0.839002	19	-1	2	Boredom
0.0172223	47.8857	-10.0464	-0.307857	-4.56732	-0.941177	-3.46011	0.465611	-9.6073	5	0.127799	-0.0202431	-0.0643996	0.686476	19	-1	2	Boredom
0.0171224	24.4074	-3.40593	-0.00475444	-3.32552	-0.898076	-0.713984	0.803595	-7.4094	4	0.228922	-0.0202431	-0.0643996	0.728663	19	-1	2	Boredom
0.0280167	22.8537	-12.2122	-0.124893	-1.95786	-0.899558	-4.82644	0.752752	40.6	6	0.220679	-0.000214607	-0.0544524	0.694929	19	-1	2	Boredom
0.04081	45.3931	-3.69616	-2.28078	-4.60795	-0.982599	2.38051	0.34825	10.5531	4	0.335126	-0.0202431	-0.0643996	1.11451	19	-1	2	Boredom
-0.0599374	27.7108	1.79206	-0.228499	-4.20955	-0.951755	13.2393	-0.0228265	2.9771	10	0.3542	-0.0202431	0.0192663	0.363912	19	-13	14	Boredom
-0.101916	31.8513	-1.38305	-0.815967	-4.72886	-1.04181	4.27874	0.0764535	0.2021	9	0.325157	-0.0197424	-0.00676004	0.592662	19	-13	14	Boredom
-0.0844246	45.3968	1.21595	-0.513966	-5.46522	-0.999108	1.70967	-0.0355993	13.3125	5	0.245888	-0.0202431	-0.0643996	0.810979	19	-13	14	Boredom
-0.135398	60.9221	1.79206	-0.987908	-5.15601	-0.89422	11.1893	-0.0355993	-0.3198	14	0.287296	-0.0202431	-0.0624919	0.740085	19	-13	14	Boredom
-0.0939197	7.85635	2.08228	0.31929	-5.23331	-0.903414	9.42139	-0.0336917	-1.7458	8	0.33733	-0.0202431	-0.048048	0.332082	19	-13	14	Boredom
-0.0878229	50.1785	2.08228	-0.242828	-5.4672	-0.928128	8.41479	-0.0355993	-1.9958	6	0.34011	-0.0202431	-0.0611293	0.27992	19	-13	14	Boredom
-0.0666339	40.272	1.06867	-0.916266	-5.17187	-0.935048	10.2999	-0.0355993	0.1927	17	0.281353	-0.0202431	-0.0643996	0.794683	19	-13	14	Boredom
-0.0579385	39.4726	2.22523	-0.692521	-2.70412	-0.904501	9.30147	-0.0156936	-0.55	12	0.314805	0.00609436	-0.0179337	0.489481	19	-13	14	Boredom
-0.0656344	40.2645	0.782785	-1.28881	-5.15799	-0.870395	4.43611	0.0728871	3.1135	5	0.340973	-0.0187409	-0.0641271	0.487805	19	-13	14	Boredom
-0.0608369	30.6182	-4.12932	-1.08711	-4.26108	-0.762542	4.39684	0.0427796	-3.875	9	0.344136	-0.0202431	-0.0614018	0.567533	19	-13	14	Boredom
-0.0597375	46.7356	-4.12932	-1.56105	-3.15803	-0.707577	1.857	-0.0355993	26.6375	9	0.335509	-0.0202431	-0.0642633	0.614745	80	3	20	Boredom
-0.083725	8.03736	-2.97277	-0.835806	-4.73382	-0.6883	5.00118	-0.0355993	6.0885	10	0.332538	-0.0202431	-0.0643996	0.630964	80	3	20	Boredom
-0.0730306	70.1838	2.36817	-1.04302	-4.22342	-0.716474	11.4484	-0.0355993	-1.4302	8	0.312697	-0.0202431	-0.0643996	0.702239	80	3	20	Boredom
-0.0833252	53.1576	2.22523	-1.7892	-1.36223	-0.723394	6.40524	-0.0355993	-1.6354	10	0.328991	-0.0202431	0.0209015	0.708331	80	3	20	Boredom
-0.0694325	25.2144	2.6584	-1.07167	1.18381	-0.717067	3.92216	-0.0355993	6.9979	3	0.331963	-0.0196422	-0.060448	0.617334	80	3	20	Boredom
0.00233009	39.9666	1.3589	-0.799434	-2.64565	-0.540804	13.3919	0.00512456	3.5896	2	0.361006	-0.0105293	-0.0285622	0.330102	80	3	20	Boredom
0.0185216	22.9744	0.0593971	-1.14221	-4.54056	-0.370275	11.4	-1.77666e-05	-6.8708	6	0.280682	-0.0158368	-0.00348971	0.651372	80	3	20	Boredom
-0.0790274	36.5802	-4.12932	-0.282506	-5.34332	-0.520242	-11.8045	-0.0355993	4.3229	7	0.222213	-0.0202431	-0.0642633	0.640026	80	3	20	Boredom
-0.0134617	89.7327	-3.40593	-1.53019	-4.8577	-0.621175	2.33713	-0.0355993	2.776	14	0.263045	-0.0202431	0.00114326	0.643529	80	3	20	Boredom
-0.00746479	7.69797	-4.12932	-1.60734	-4.94888	-0.718748	3.44146	-0.00441362	0.6615	11	0.243875	-0.0146351	-0.0483205	0.665383	80	3	20	Boredom
-0.0024674	28.25	2.22523	-0.658353	-5.4563	-0.792594	5.88021	0.0565478	1.1573	4	0.215886	-0.0202431	-0.0643996	0.90053	86	3	10	Boredom
-0.0112628	53.4819	-2.97277	-1.27889	-5.00339	-0.853886	5.17488	-0.0355993	38.1896	8	0.243683	-0.0202431	-0.0627644	0.69432	86	3	10	Boredom
-0.031952	28.1972	1.64912	-1.04743	-4.4692	-0.908554	7.64956	-0.0217482	6.524	8	0.280107	-0.0132331	-0.0622194	0.718611	86	3	10	Boredom
-0.0174596	44.6766	0.635508	-1.08049	-3.67933	-0.933467	9.24988	0.0498296	0.7875	3	0.432894	0.038941	-0.00444355	0.63401	86	3	10	Boredom
0.0147236	53.5498	-2.10643	-1.14883	-4.01133	-0.99377	-9.04341	-0.0355993	-2.6979	3	0.310684	-0.0202431	-0.0639908	0.64391	86	3	10	Boredom
0.00782723	30.2637	-4.12932	-1.07719	-3.36714	-1.02372	1.98284	-0.00350128	1.4198	4	0.320173	-0.0202431	-0.0375556	0.596621	86	3	10	Boredom
-0.0431462	29.0306	-4.12932	-0.927288	-5.07871	-1.0602	7.90046	-0.0355993	0.7042	5	0.254515	-0.0202431	-0.0304699	0.763234	86	3	10	Boredom
-0.0584382	21.2925	-1.96349	0.0437419	-3.37805	-1.02442	-1.9325	0.0573772	-6.7208	8	0.297073	0.0247208	0.0966642	0.454148	86	3	10	Boredom
-0.0426464	85.2942	1.06867	-1.24031	-5.12429	-1.04251	10.1327	-0.029047	-0.2688	1	0.247997	-0.0192416	-0.046004	0.700792	86	3	10	Boredom
0.0279167	13.6675	-4.12932	-0.431302	-2.61196	-1.0781	2.15005	0.0836694	8.2583	3	0.29391	-0.00772528	0.00986414	0.455975	86	3	10	Boredom
-0.0388484	46.053	-4.12932	-0.156857	-3.43156	-1.17468	-12.4187	0.488337	4.8938	1	0.373562	-0.0190414	0.00373227	0.889107	84	3	14	Boredom
-0.0149609	7.23413	-4.12932	-1.34392	-3.84583	-1.17695	-1.47292	-0.00540891	9.4635	16	0.421488	-0.00221745	0.0668224	0.711834	84	3	14	Boredom
0.0229193	97.6896	-0.373769	-1.29211	-3.26209	-1.17666	2.89331	0.140235	28.0063	9	0.515518	0.229412	0.292339	0.558471	84	3	14	Boredom
0.0106258	40.3625	-4.12932	-1.14552	-4.24919	-1.25426	12.6373	-0.0337746	51.6469	6	0.382093	-0.0196422	0.0120444	0.558623	84	3	14	Boredom
-0.00786458	12.144	-3.8391	-0.232908	-4.89536	-1.50071	9.76192	-0.0355993	54.3479	8	0.274164	-0.0202431	-0.0639908	0.527631	84	3	14	Boredom
-0.0149609	50.2124	1.50184	-0.688112	-3.71798	-1.56378	9.60914	-0.0355993	11.3917	1	0.296498	-0.0202431	-0.0643996	0.612308	84	3	14	Boredom
-0.00346688	10.8241	1.3589	-1.05735	-4.75265	-1.5533	8.06089	-0.0355993	0.6479	14	0.279724	-0.0202431	-0.0629007	0.752269	84	3	14	Boredom
-0.0239562	53.546	-4.12932	-0.467674	-4.22738	-1.59166	12.5281	-0.0355993	2.5354	16	0.32324	-0.0202431	-0.0624919	0.527174	84	3	14	Boredom
-0.018659	40.1589	0.492563	-0.509558	-4.1699	-1.62626	13.9654	-0.0303741	0.6219	14	0.298606	-0.0202431	-0.0605842	0.54446	84	3	14	Boredom
-0.0221571	60.3075	-2.10643	-0.517273	-5.06285	-1.68212	4.94318	-0.027637	1.0635	12	0.22758	-0.0183404	-0.0541798	0.738181	84	3	14	Boredom
-0.28522	45.0763	-1.2401	0.268589	-0.327561	0.789622	28.8011	-0.0355993	16.224	7	0.141985	-0.0178397	-0.0619469	0.17217	69	-22	19	Boredom
-0.300912	27.9295	-1.2401	-0.232908	1.74277	0.812557	25.0621	-0.0355993	28.7854	10	0.170932	-0.00532186	-0.0623556	0.170647	69	-22	19	Boredom
-0.300712	82.7563	-2.39666	0.29945	5.68421	0.874047	26.8386	-0.0355993	22.0417	19	0.157129	-0.0202431	-0.0643996	0.169734	69	-22	19	Boredom
-0.303111	-30.4346	-2.39666	0.226706	2.18874	0.915073	26.6564	-0.0355993	22.5719	5	0.155692	-0.0202431	-0.0643996	0.170114	69	-22	19	Boredom
-0.294815	51.6944	-0.0835479	0.301654	1.92809	0.961733	24.9867	-0.0353505	19.8719	8	0.158759	-0.0201429	-0.0643996	0.170419	69	-22	19	Boredom
-0.278523	67.3479	-2.10643	0.0183916	-0.866698	0.986052	26.7294	-0.0351846	19.7865	2	0.160772	0.0448494	0.0422949	0.242303	69	-22	19	Boredom
-0.280322	3.58378	-0.806936	-0.310061	-3.60302	0.990995	25.3999	-0.0355993	18.1656	1	0.189623	-0.0202431	-0.0438238	0.169657	69	-22	19	Boredom
-0.299612	126.855	-2.39666	0.269691	0.407807	1.00533	25.6238	-0.0355993	15.1917	9	0.17074	-0.0202431	-0.0593578	0.169657	69	-22	19	Boredom
-0.366278	-58.8077	-2.39666	0.62129	-0.740833	1.04952	27.1289	-0.0355993	25.7042	9	0.166715	-0.0202431	-0.0521359	0.169734	69	-22	19	Boredom
-0.317003	46.1699	-2.39666	0.170494	-3.54851	1.09776	28.0252	-0.0355993	24.9688	12	0.133933	-0.0202431	-0.0643996	0.170647	69	-22	19	Boredom
0.0501052	30.5579	-0.949881	0.0437419	-5.2016	0.175024	14.9583	-0.0349358	44.7958	13	0.195182	-0.0202431	-0.0643996	0.469758	70	2	15	Boredom
0.0508048	35.2905	-0.663991	0.151757	-2.18481	0.165138	12.3546	0.0350661	-11.2469	13	0.253173	-0.00742485	-0.0564963	0.270478	70	2	15	Boredom
0.0579011	43.8092	-1.2401	0.187027	-1.4871	0.181648	15.161	-0.0139518	-16.0396	11	0.316531	-0.0202431	-0.0643996	0.177425	70	2	15	Boredom
0.0544029	-39.4322	-7.01421	-0.036718	-3.77843	0.180659	9.74911	-0.0355993	12.0094	11	0.239274	-0.0202431	-0.0643996	0.276341	70	2	15	Boredom
0.061899	122.126	-0.230824	-0.318879	-3.28489	0.183427	8.19055	-0.0355993	-9.8885	16	0.260937	-0.0202431	-0.0643996	0.286774	70	2	15	Boredom
0.0624987	34.8116	-7.01421	-0.0301048	-4.69021	0.20132	9.7279	-0.0355164	-3.799	13	0.252214	-0.0202431	-0.0642633	0.266899	70	2	15	Boredom
0.0645976	31.248	0.202342	0.23883	-3.20659	0.181055	11.0227	-0.0284664	-7.2	15	0.199496	-0.0202431	-0.0293798	0.175825	70	2	15	Boredom
0.0610994	59.9417	-0.373769	0.0878296	-2.0193	0.156637	3.61373	0.0120916	2.2417	13	0.294389	0.0130042	-0.026382	0.18443	70	2	15	Boredom
0.0496054	-47.9698	-1.2401	-0.250543	-3.76753	0.152781	9.3652	-0.0294617	-2.5813	14	0.181284	-0.0169384	-0.0612655	0.225017	70	2	15	Boredom
0.0564019	106.182	-7.01421	0.99383	-5.29971	0.156933	5.89607	-0.0310376	-4.7844	12	0.193649	-0.0202431	-0.0643996	0.184126	70	2	15	Boredom
0.0600999	38.5939	-0.663991	0.0371288	-5.35026	0.190743	13.12	-0.034687	-11.8063	10	0.208122	-0.0202431	-0.0643996	0.214356	49	-18	26	Boredom
0.0626986	41.8596	0.0593971	0.222297	-3.96773	0.143884	12.2353	-0.0355993	-3.9156	9	0.233811	-0.0202431	-0.0643996	0.209559	49	-18	26	Boredom
0.0759917	61.699	-7.01421	-0.239521	-4.10945	0.128957	7.07092	-0.0324476	0.3198	8	0.183872	-0.0186408	0.0164048	0.372441	49	-18	26	Boredom
0.0678959	18.1588	-0.230824	-0.199842	-1.99056	0.124805	9.81275	0.00553926	-3.4417	7	0.271384	-0.0202431	-0.0642633	0.293703	49	-18	26	Boredom
0.0671962	3.29342	-1.67327	-0.37509	-0.0837596	0.157428	13.0617	-0.0273053	-5.9104	11	0.26755	-0.0173389	-0.063582	0.264462	49	-18	26	Boredom
0.0546028	101.148	-4.99565	0.760166	-5.09357	0.192819	8.86912	-0.0328623	2.2354	5	0.199304	-0.0196422	-0.0638545	0.194482	49	-18	26	Boredom
0.0751921	11.3408	-1.09716	-0.059864	1.09164	0.251342	3.31639	0.0317485	-11.0219	9	0.328033	-0.0157367	0.0303037	0.192426	49	-18	26	Boredom
0.0748922	41.2525	-1.09716	-0.393828	3.28188	0.2983	12.5128	-0.0320329	-0.0792	11	0.345478	-0.00582258	-0.0498194	0.176282	49	-18	26	Boredom
0.0765913	8.75008	-1.53032	-0.576791	2.26505	0.224255	13.1977	-0.0347699	-2.776	17	0.369057	-0.0202431	-0.0643996	0.195167	49	-18	26	Boredom
0.0758917	62.0648	0.782785	-0.302346	-3.5822	0.174134	10.9199	-0.0355993	5.8875	14	0.295635	-0.0202431	-0.0643996	0.1708	49	-18	26	Boredom
-0.0993169	14.8855	-2.10643	-0.886507	-3.8597	-0.425536	7.13417	0.394946	4.1552	14	0.402989	0.0495561	1.07504	0.417444	71	-5	12	Boredom
-0.209759	67.0576	-2.5396	-0.0378202	-0.285936	-0.424547	8.27014	0.543741	5.2083	12	0.257774	0.332158	0.625504	0.48118	71	-5	12	Boredom
-0.0755293	51.5285	-2.5396	0.838421	-3.2502	-0.482577	6.5844	-0.00822889	12.9448	22	0.379217	-0.0202431	0.686959	0.393001	71	-5	12	Boredom
-0.0730306	33.1486	-2.5396	-0.220784	2.12829	-0.508873	7.70574	0.990709	6.4688	8	0.208218	0.835874	0.873368	0.459097	71	-5	12	Boredom
-0.0707318	19.3429	6.84711	-0.00365225	-1.77847	-0.563146	6.26307	1.60945	1.9885	8	0.15157	1.20229	0.708216	0.385995	71	-5	12	Boredom
-0.0636355	81.0631	1.64912	0.333618	-1.73883	-0.591123	10.539	1.247	8.074	13	0.184831	1.08903	1.24809	0.32302	71	-5	12	Boredom
-0.121505	-12.7296	7.71345	-0.23401	1.45734	-0.585883	8.21405	1.44522	7.4604	11	0.15435	1.10025	0.907161	0.4195	71	-5	12	Boredom
-0.0995168	82.3227	-2.5396	-0.437915	3.87553	-0.61554	5.9985	1.5742	7.3802	14	0.131825	1.02384	0.992598	0.279387	71	-5	12	Boredom
-0.0695324	59.0102	3.23451	-0.285813	1.64762	-0.750975	14.2876	1.32869	7.9854	13	0.181476	0.961652	1.19386	0.299186	71	-5	12	Boredom
-0.0699322	-34.9447	0.492563	-0.4302	3.47415	-0.82324	2.60495	1.36228	3.8906	13	0.166427	1.08493	0.951447	0.53616	71	-5	12	Boredom
-0.0464445	97.7989	-2.5396	-1.55995	-4.34929	-0.829567	2.76317	0.035315	3.9	12	0.396662	-0.0201429	1.24673	0.592052	77	2	6	Boredom
-0.0450452	40.6642	3.95789	-0.306755	-2.67737	-0.826206	15.181	0.359198	4.1531	6	0.384681	0.198768	1.08826	0.356373	77	2	6	Boredom
-0.0547401	41.3241	-1.67327	-0.101747	4.37601	-0.825217	5.31534	1.12814	7.3719	11	0.258924	1.14952	1.56	0.222124	77	2	6	Boredom
-0.187971	48.4966	-2.5396	-0.494127	7.9141	-0.822845	12.5435	1.36353	7.201	8	0.188185	0.960551	1.03402	0.308247	77	2	6	Boredom
-0.0448453	39.005	6.41395	0.200253	1.23435	-0.820967	11.6698	0.964748	7.2375	15	0.248764	0.663428	1.10188	0.324391	77	2	6	Boredom
-0.0973179	28.1897	-2.5396	-0.100645	1.12236	-0.793583	6.05745	0.935968	8.599	11	0.213298	0.681354	0.72157	0.254715	77	2	6	Boredom
-0.0672336	38.2847	1.79206	-0.630799	0.964783	-0.75226	11.2	1.53994	6.3896	11	0.149557	1.24265	0.787521	0.384548	77	2	6	Boredom
-0.051142	47.3653	-2.10643	-0.427996	-1.70712	-0.752458	6.2924	1.57544	6.1844	15	0.150612	1.37995	0.785614	0.376476	77	2	6	Boredom
-0.0427464	55.3787	-2.5396	-0.274791	8.71587	-0.78696	14.6521	1.10865	4.5521	10	0.220583	0.667935	1.08594	0.462067	77	2	6	Boredom
-0.0366496	42.2443	-1.53032	-0.160163	-1.56242	-0.793484	6.96123	0.440148	5.7583	11	0.278957	-0.0202431	0.605473	0.23682	77	2	6	Boredom
-0.0160603	42.9457	5.69056	-0.335412	11.3303	-1.51564	15.9853	0.939866	8.3677	19	0.245505	0.649709	1.6141	0.609034	56	-6	12	Boredom
-0.0151608	64.5687	-2.5396	-0.869974	10.0112	-1.50407	13.673	1.61011	9.6469	14	0.183776	0.959649	1.08035	0.689827	56	-6	12	Boredom
-0.0660342	42.0067	-2.5396	0.141837	1.38896	-1.49389	8.63331	0.988635	10.0813	10	0.242054	0.914686	1.3338	0.269259	56	-6	12	Boredom
-0.0163602	17.5705	-2.5396	-0.365171	-3.33246	-1.48875	13.1245	0.343606	8.5052	12	0.264483	-0.0150357	0.837939	0.25837	56	-6	12	Boredom
-0.0121623	-10.4746	-2.5396	0.0139828	-3.32354	-1.51643	18.8343	0.472247	8.6292	18	0.271289	-0.0202431	0.668836	0.233774	56	-6	12	Boredom
-0.0705319	86.6518	-2.5396	-0.225193	-2.99153	-1.52701	14.2876	0.310097	9.526	12	0.268605	-0.0173389	0.948313	0.253801	56	-6	12	Boredom
-0.0215574	46.1737	-2.5396	-0.145835	-3.62779	-1.5627	12.9737	0.349163	8.2802	14	0.262183	-0.0198425	0.902392	0.327741	56	-6	12	Boredom
-0.0120624	55.2166	-2.5396	-0.504047	7.55038	-1.64119	13.4743	1.2426	8.6917	6	0.201892	0.796117	1.12014	0.578574	56	-6	12	Boredom
-0.0105632	33.3635	0.92573	-1.09813	6.49193	-1.69418	20.7094	1.3228	8.3802	12	0.198729	0.88264	0.867781	0.665916	56	-6	12	Boredom
0.0207205	52.147	-2.5396	-0.171185	-3.29876	-1.80292	12.5689	0.445788	8.1656	14	0.269659	0.00589407	0.751139	0.185192	56	-6	12	Boredom
0.234209	45.2611	3.09156	-0.125995	-1.62387	0.138051	14.9632	0.3378	9.5271	9	0.237357	0.129169	0.575222	0.289515	74	-4	25	Boredom
0.242605	40.1664	7.71345	0.079012	0.963792	0.138842	11.0842	1.18943	7.8552	6	0.19662	0.901066	1.00186	0.398636	74	-4	25	Boredom
0.219717	37.6776	-2.24938	0.417384	-1.77352	0.123816	12.0494	0.860243	11.5917	17	0.251639	0.470054	0.477521	0.290048	74	-4	25	Boredom
0.172141	49.2169	-2.24938	-0.133711	-4.0599	0.0846683	14.3075	0.241506	24.0865	13	0.287583	-0.00221745	0.649077	0.335052	74	-4	25	Boredom
0.182036	34.4006	-2.24938	0.225603	-3.18875	0.049475	7.68176	0.488752	36.1156	9	0.235632	0.140185	0.569908	0.241694	74	-4	25	Boredom
0.191631	5.2732	-2.24938	0.00626746	-0.524782	0.0509579	12.5675	1.57909	5.9771	7	0.125786	1.32447	1.0313	0.330483	74	-4	25	Boredom
0.0386112	62.6191	-1.96349	-0.0962362	0.430601	0.046707	7.5863	1.53712	34.3188	11	0.175437	1.42291	1.0362	0.215042	74	-4	25	Boredom
0.132462	39.9326	-0.516714	-0.0675793	-2.08075	0.0514521	8.37591	1.80444	15.7708	11	0.121952	1.28351	0.827038	0.237734	74	-4	25	Boredom
0.173741	57.3095	0.349619	0.285122	-2.63574	-0.00351271	15.4219	1.36917	49.9104	8	0.21071	1.30444	0.772124	0.278397	74	-4	25	Boredom
0.169943	27.971	-2.24938	0.436122	-3.66446	-0.0628273	10.8768	0.807907	48.1365	11	0.271672	0.700281	0.459535	0.270859	74	-4	25	Boredom
0.0993794	58.4446	-2.24938	-0.896426	-2.49699	-0.231083	9.4598	0.244989	14.8646	6	0.292759	0.00829749	0.916563	0.453767	72	13	24	Boredom
0.13706	-2.64971	4.10084	-0.42028	-2.45834	-0.232368	-0.123598	0.293841	9.3146	11	0.28442	-0.0202431	0.732062	0.329112	72	13	24	Boredom
0.134561	106.438	-2.24938	-0.50074	-0.841921	-0.243836	0.615078	1.42706	37.2333	19	0.174766	1.25978	0.747596	0.447904	72	13	24	Boredom
0.15605	3.88547	-0.0835479	0.0426397	-4.16197	-0.211707	8.46983	1.46505	-14.0448	11	0.202276	1.44624	0.849249	0.369547	72	13	24	Boredom
0.177439	38.4242	2.22523	-0.459959	-1.96281	-0.154765	16.6916	1.21199	-5.3719	17	0.206301	1.25617	0.901438	0.327285	72	13	24	Boredom
0.159048	62.5663	5.25739	-0.218579	-3.05793	-0.181951	9.61258	1.2494	12.0083	17	0.203042	1.16424	0.519627	0.385995	72	13	24	Boredom
0.149853	34.1366	2.80134	0.179311	-2.60601	-0.229501	13.249	0.710369	48.6865	3	0.331675	0.0121029	0.743644	0.291419	72	13	24	Boredom
0.149953	36.765	-2.24938	-0.150244	-4.03215	-0.308093	10.3392	0.519357	52.5833	13	0.261033	-0.0202431	0.486787	0.245349	72	13	24	Boredom
-0.232148	43.6886	-2.24938	-0.521682	-3.07181	-0.232467	16.7437	0.460469	40.826	10	0.281353	-0.0199426	0.626049	0.339925	72	13	24	Boredom
-0.397561	30.3429	-2.24938	-0.256054	-2.58817	-0.0971309	3.70871	0.504262	-16.724	4	0.302345	-0.0202431	0.787521	0.274742	72	13	24	Boredom
-0.722092	34.7663	4.53401	-0.335412	11.3303	-0.473087	18.1775	0.939866	10.1156	9	0.245505	0.649709	1.6141	0.609034	23	-1	7	Boredom
-0.713596	44.6012	-2.24938	-0.869974	10.0112	-0.547329	11.4669	1.61011	2.2281	5	0.183776	0.959649	1.08035	0.689827	23	-1	7	Boredom
-0.708399	21.3377	5.40034	0.141837	1.38896	-0.539717	17.5178	0.988635	1.0479	6	0.242054	0.914686	1.3338	0.269259	23	-1	7	Boredom
-0.708099	52.9728	-2.24938	-0.365171	-3.33246	-0.590233	13.0796	0.343606	-0.8604	8	0.264483	-0.0150357	0.837939	0.25837	23	-1	7	Boredom
-0.704701	37.802	5.25739	0.0139828	-3.32354	-0.645593	7.52257	0.472247	-0.8115	7	0.271289	-0.0202431	0.668836	0.233774	23	-1	7	Boredom
-0.704201	41.4222	3.81495	-0.225193	-2.99153	-0.7142	15.7161	0.310097	-0.4281	9	0.268605	-0.0173389	0.948313	0.253801	23	-1	7	Boredom
-0.699204	35.0567	-2.24938	-0.145835	-3.62779	-0.762245	12.4815	0.349163	-0.0302	6	0.262183	-0.0198425	0.902392	0.327741	23	-1	7	Boredom
-0.697205	39.2199	-2.24938	-0.504047	7.55038	-0.801492	12.5388	1.2426	0.0042	13	0.201892	0.796117	1.12014	0.578574	23	-1	7	Boredom
-0.703601	32.417	-2.24938	-1.09813	6.49193	-0.754732	6.22963	1.3228	-0.574	7	0.198729	0.88264	0.867781	0.665916	23	-1	7	Boredom
-0.702502	64.2746	-2.24938	-0.171185	-3.29876	-0.748306	8.56356	0.445788	-1.9052	7	0.269659	0.00589407	0.751139	0.185192	23	-1	7	Boredom
-0.00386667	31.8099	-1.67327	-0.974682	-2.33743	-0.142902	-0.644808	0.241588	9.3958	9	0.45494	0.283889	0.402167	0.449731	24	-3	7	Boredom
-0.00576568	43.0475	-0.516714	-0.107258	2.75266	-0.142605	5.79087	1.16762	17.8646	12	0.437591	0.140485	0.672106	1.07042	24	-3	7	Boredom
0.0110256	-36.9056	0.202342	0.362275	2.45038	-0.122142	6.53328	2.11679	-1.8417	7	0.467018	0.453831	1.30696	1.81142	24	-3	7	Boredom
0.0130245	97.1239	3.81495	-0.909653	1.87755	-0.12837	4.93506	1.17932	-2.5146	9	0.328608	0.632484	1.09984	1.97194	24	-3	7	Boredom
-0.010963	51.7208	-1.2401	-0.504047	0.735848	-0.146856	-4.32481	0.860243	-2.4063	10	0.47574	0.285692	0.746642	0.75897	24	-3	7	Boredom
-0.0208578	31.5195	-0.373769	-1.05735	-3.49896	-0.148043	-0.283162	0.445125	-1.3885	11	0.456186	0.121458	0.57822	1.2221	24	-3	7	Boredom
-0.0263549	54.3794	0.202342	-0.30455	-0.218544	-0.1431	6.4578	0.724054	-1.424	9	0.398675	0.0847061	0.225706	0.490166	24	-3	7	Boredom
-0.0325517	24.3885	1.79206	-0.409258	2.49994	-0.14221	12.8548	0.654882	-2.001	9	0.423597	0.177538	0.490739	0.595936	24	-3	7	Boredom
-0.0345507	57.9015	-0.0835479	-0.191025	2.32154	-0.113047	2.47663	1.12234	24.2906	10	0.395512	0.133876	0.651803	0.882711	24	-3	7	Boredom
0.0123249	22.8348	-1.67327	-0.668273	-1.88154	-0.0709336	6.66494	0.224254	-1.9156	12	0.445738	0.149098	0.361425	0.341448	24	-3	7	Boredom
-0.334794	41.2261	-0.230824	-0.119382	1.29183	-0.124712	5.37945	0.981005	26.9146	10	0.412766	0.294404	0.660251	0.536693	40	-4	6	Boredom
-0.351985	34.0838	-2.68255	0.223399	-2.54159	-0.206764	1.90707	0.526324	14.2438	11	0.383531	0.183947	0.226115	0.224027	40	-4	6	Boredom
-0.365378	89.0954	2.22523	0.426202	1.67736	-0.241068	14.076	0.594916	0.374	9	0.342698	0.419282	0.547288	0.213671	40	-4	6	Boredom
-0.347587	34.427	-2.68255	0.514377	1.20462	-0.255896	4.83215	0.931572	-0.1167	7	0.362348	0.128268	0.545108	0.359191	40	-4	6	Boredom
-0.414852	19.6332	0.349619	-0.106156	-0.812189	-0.254413	13.5191	0.42439	0.0813	10	0.3773	0.154906	0.382273	0.332691	40	-4	6	Boredom
-0.459729	48.9039	-2.68255	0.345742	-2.1194	-0.251151	3.22715	0.755655	3.751	8	0.339822	0.151601	0.531073	0.250146	40	-4	6	Boredom
-0.478519	36.3238	-2.68255	-0.262667	1.99152	-0.246011	8.92865	0.82068	2.8323	6	0.407685	0.589323	0.96153	0.39361	40	-4	6	Boredom
-0.480118	37.6889	-1.96349	0.137428	0.456369	-0.250756	10.6253	0.82151	-1.4458	9	0.40596	0.365705	0.771442	0.516209	40	-4	6	Boredom
-0.500507	43.138	0.635508	-0.214171	-0.135295	-0.262619	17.1769	0.649823	-1.7792	9	0.415833	0.35489	0.803464	0.567609	40	-4	6	Boredom
-0.524495	29.4907	0.0593971	-0.443426	-1.57332	-0.267759	20.1353	0.5561	-1.6083	7	0.440467	0.60084	0.81273	0.532581	40	-4	6	Boredom
-0.556878	44.175	6.55689	-0.328798	-0.427658	-0.273888	12.2609	0.146953	-1.4917	12	0.427814	0.424789	0.285253	0.277636	45	4	7	Boredom
-0.560776	57.977	-2.68255	-0.245032	0.544573	-0.287036	5.68014	0.707217	-2.1635	9	0.467209	0.337766	0.63913	0.495496	45	4	7	Boredom
-0.585363	33.3598	-1.67327	-0.2792	1.14218	-0.310565	9.18376	0.266139	-2.3885	6	0.413341	0.506205	0.44877	0.178947	45	4	7	Boredom
-0.554679	48.8285	2.36817	-0.586711	-1.34637	-0.323317	4.3184	0.368737	-1.9646	9	0.450531	0.459138	0.422335	0.254867	45	4	7	Boredom
-0.575268	13.2904	-2.68255	0.673093	-1.65657	-0.338442	16.4214	0.967319	-2.1531	8	0.354392	0.687663	1.29456	0.225626	45	4	7	Boredom
-0.599156	67.1896	-2.68255	0.2741	0.107515	-0.350108	1.26365	0.976028	-2.6094	14	0.399921	0.539552	0.791064	0.347692	45	4	7	Boredom
-0.614048	60.2283	0.349619	-0.548134	2.40876	-0.363453	11.0414	0.848797	-1.7385	7	0.44871	0.708893	0.94368	0.372897	45	4	7	Boredom
-0.62994	41.0677	0.635508	0.377706	2.15306	-0.379468	0.518767	0.991538	2.0969	6	0.344519	0.680353	1.16197	0.592509	45	4	7	Boredom
-0.700403	16.6617	-2.68255	0.740326	0.124363	-0.365925	-0.73061	1.3199	11.3229	2	0.369824	0.718707	1.58971	0.967845	45	4	7	Boredom
-0.596557	53.81	-2.68255	0.0194937	0.762606	-0.370373	3.69256	0.406475	-0.0198	7	0.395512	0.506105	0.500822	0.292942	45	4	7	Boredom
-0.633538	-8.80024	0.349619	-0.196536	3.16296	-0.724679	14.6548	1.3238	-2.7313	5	0.409794	0.133976	0.75986	0.685715	42	-2	8	Boredom
-0.646131	70.9116	-2.68255	0.0393332	3.82201	-0.778655	6.93677	1.54085	8.1094	6	0.414299	0.17193	1.18132	1.15052	42	-2	8	Boredom
-0.656926	-1.1413	-2.10643	0.312676	9.61278	-0.793188	8.96524	0.707881	2.4365	9	0.363402	0.444017	1.44131	0.446457	42	-2	8	Boredom
-0.593259	46.1624	-0.516714	0.0139828	3.04898	-0.812267	12.1442	1.98077	10.1313	7	0.48753	0.252745	1.16933	2.16056	42	-2	8	Boredom
-0.547483	57.9317	-1.53032	-0.00255006	1.81016	-0.839156	12.2442	1.7531	42.1156	9	0.437879	0.310627	1.17328	1.35826	42	-2	8	Boredom
-0.487214	2.20736	2.22523	-0.422485	6.52265	-0.819879	1.37535	1.985	11.2469	4	0.434332	0.428895	1.0471	1.77349	42	-2	8	Boredom
-0.454132	48.6965	-2.10643	-0.100645	5.54745	-0.829567	8.98349	1.52385	-3.7156	9	0.439221	0.0805001	0.999139	1.95884	42	-2	8	Boredom
-0.489213	59.1611	-1.2401	-0.0422289	3.48208	-0.841924	8.33864	1.4847	11.8219	4	0.413053	0.185149	0.884814	1.44248	42	-2	8	Boredom
-0.427246	64.135	-1.96349	0.0536617	4.1332	-0.866145	1.0394	0.76652	4.5271	8	0.4605	0.659823	1.24373	0.53555	42	-2	8	Boredom
-0.381769	-42.1247	-2.68255	-0.218579	3.25116	-0.874547	-7.33006	0.515624	5.8656	1	0.434811	0.424489	0.695135	0.375639	42	-2	8	Boredom
-0.30451	28.8836	-2.5396	-0.467674	-3.72095	-0.000448123	25.1512	0.0431943	-9.9146	7	0.195758	0.0218167	0.424515	0.176968	44	1	10	Boredom
-0.308008	57.8865	-0.516714	-0.414769	-4.04999	-0.00628072	24.0075	-0.0355993	-12.9542	7	0.173232	-0.0202431	0.616374	0.169657	44	1	10	Boredom
-0.307608	41.5014	-2.68255	-0.421382	-2.54159	-0.0164631	24.0567	0.106561	-12.874	7	0.23314	0.160414	0.393174	0.20895	44	1	10	Boredom
-0.314105	54.2927	-2.39666	-0.0763968	-2.72494	-0.0207139	8.98827	0.219941	-9.1219	15	0.201125	0.255349	0.927464	0.228596	44	1	10	Boredom
-0.374273	47.0108	-8.60393	-0.408156	-0.0649295	-0.0587741	10.5182	0.188423	-9.2667	10	0.217228	0.277981	0.852519	0.250299	44	1	10	Boredom
-0.299812	56.182	-1.53032	-0.493025	-3.14416	-0.103754	18.5991	-0.00126188	-11.9313	13	0.222884	0.0114019	0.507363	0.172475	44	1	10	Boredom
-0.309107	-9.26031	0.635508	-0.833602	-2.68827	-0.115123	13.7419	0.106063	4.0573	11	0.233523	0.0713871	0.429011	0.169886	44	1	10	Boredom
-0.255435	61.2464	-9.32732	-0.497434	-2.19274	-0.155556	9.90342	0.0514055	-1.9813	9	0.182243	0.122159	0.527258	0.224256	44	1	10	Boredom
-0.273126	26.6247	-1.53032	-0.522784	-1.53566	-0.180764	27.1195	0.0292603	-13.9448	4	0.186172	0.091716	0.75768	0.223875	44	1	10	Boredom
-0.286619	7.56221	-1.96349	-0.45555	-2.16994	-0.168012	27.1642	-0.0193429	-14.3042	9	0.196045	-0.0198425	0.574132	0.16981	44	1	10	Boredom
-0.154588	39.5895	-1.96349	-0.242828	-2.09561	-0.421582	26.5549	0.106229	-31.6458	4	0.197866	0.12977	0.826629	0.170114	44	1	7	Boredom
-0.141595	52.9389	-1.38305	-0.177798	-3.16695	-0.43127	32.9131	0.0135845	-15.0094	7	0.259211	0.0166093	0.64608	0.169962	44	1	7	Boredom
-0.141595	21.4396	-3.11571	-0.360762	-1.66847	-0.429095	17.7315	0.00346574	-15.6781	10	0.233331	0.0109012	0.81859	0.170647	44	1	7	Boredom
-0.144193	38.7712	-2.97277	-0.239521	-0.535683	-0.414167	39.2732	-0.0173524	-14.9854	9	0.239658	0.0280255	0.877728	0.170647	44	1	7	Boredom
-0.146592	131.18	0.0593971	-0.355251	-1.98759	-0.40873	34.8937	0.0411208	-14.65	7	0.240137	0.0133046	0.53775	0.169657	44	1	7	Boredom
-0.148891	-29.0016	-0.516714	-0.256054	-1.6754	-0.388069	27.9893	0.0120086	-13.9188	7	0.23314	0.0798992	0.773077	0.169657	44	1	7	Boredom
-0.15089	56.6307	0.349619	-0.342025	-1.88947	-0.372647	25.1362	0.162629	-14.1688	9	0.262854	0.144892	0.851702	0.183821	44	1	7	Boredom
-0.14989	14.1276	-2.10643	-0.647331	0.173916	-0.360587	21.1759	0.0344026	-12.9323	4	0.251639	0.0822025	0.961258	0.17118	44	1	7	Boredom
-0.17008	-16.9456	-8.74688	2.71986	-1.34042	-0.3421	23.1883	-0.0316182	-31.6635	8	0.226718	-0.0202431	0.351477	0.169657	44	1	7	Boredom
-0.176477	110.224	-0.806936	-0.886507	-4.37406	-0.348427	30.4999	-0.0341064	-59.7823	4	0.196716	-0.0149355	0.121328	0.172246	44	1	7	Boredom
-0.200064	45.0122	-0.806936	-0.89312	2.96474	-0.383126	33.2418	0.0149116	-60.5625	8	0.248764	0.240628	1.23869	0.171409	42	2	8	Boredom
-0.179175	41.245	-7.7376	-0.403747	-0.332516	-0.428007	21.5084	0.0620219	-8.2698	9	0.235632	0.0186121	0.981425	0.169657	42	2	8	Boredom
-0.153788	18.551	-1.67327	-0.709054	-1.47224	-0.473581	32.8078	0.0579578	-13.5938	6	0.254323	0.192159	0.827719	0.169886	42	2	8	Boredom
-0.149691	34.5325	-2.5396	-0.810456	-1.55152	-0.511048	29.3843	0.061773	-13.7646	10	0.244642	0.240427	0.982651	0.17019	42	2	8	Boredom
-0.152489	67.0877	-1.81621	-0.426893	-0.950938	-0.510059	34.7947	0.0898899	-13.7302	7	0.219912	0.255248	1.07763	0.170723	42	2	8	Boredom
-0.153589	47.1956	-8.74688	-0.152448	0.425646	-0.484455	30.1918	0.0316656	-13.6323	5	0.216366	0.00669521	1.05691	0.169657	42	2	8	Boredom
-0.156487	-29.9293	-1.09716	-0.390521	-1.78046	-0.458159	32.9131	0.0223762	-13.5656	5	0.291417	0.092417	0.845025	0.171637	42	2	8	Boredom
-0.156287	84.0008	-8.74688	-0.977989	-0.534692	-0.441155	15.2677	-0.02631	-11.1313	9	0.298031	0.0518594	0.755091	0.171485	42	2	8	Boredom
-0.0701321	22.6915	-8.74688	-0.878791	0.359245	-0.44857	20.0967	-0.0347699	-27.9896	3	0.271097	-0.0173389	0.878137	0.169657	42	2	8	Boredom
0.0042291	72.9668	-8.74688	-0.994521	0.465288	-0.462904	32.8229	-0.0342723	-12.9969	2	0.26803	-0.0202431	1.34171	0.169657	42	2	8	Boredom
-0.00296714	32.3906	0.349619	-0.715667	-0.827055	-0.465573	31.7049	-0.0341893	-13.375	3	0.301386	-0.0165378	0.604383	0.169734	16	-18	9	Boredom
-0.00626542	41.0526	-0.663991	-0.669375	-1.69721	-0.460136	31.0126	-0.0340234	-13.5583	3	0.298031	-0.0128325	0.801829	0.169657	16	-18	9	Boredom
-0.00876412	53.5724	-0.806936	-0.414769	4.48404	-0.43819	34.4958	-0.0350187	-13.8542	3	0.247901	-0.0202431	0.426286	0.169657	16	-18	9	Boredom
-0.0777281	86.8366	0.0593971	-0.554747	-1.30772	-0.436905	24.4919	-0.0200065	-54.0396	2	0.342698	-0.00712443	0.47466	0.169734	16	-18	9	Boredom
-0.126803	-27.7949	-7.30443	-0.61647	-2.8399	-0.511344	15.2919	0.0148286	-37.2094	0	0.224992	0.0660796	0.664339	0.171104	16	-18	9	Boredom
-0.278723	66.1638	-1.67327	-0.703543	-2.56637	-0.607731	20.8615	-0.0249829	-53.0021	9	0.25509	-0.00592272	0.797877	0.16981	16	-18	9	Boredom
-0.0228568	25.4255	-1.53032	-0.462163	5.89036	-0.637091	29.5506	-0.0345211	-43.6313	4	0.244546	0.00339052	0.317139	0.169657	16	-18	9	Boredom
-0.0732305	41.7804	-0.373769	-0.588915	3.56334	-0.638179	37.9972	-0.0355993	-58.9969	1	0.243396	-0.0171387	-0.0539073	0.169657	16	-18	9	Boredom
-0.243442	48.0064	-0.0835479	-1.76936	-2.718	-0.656962	23.6213	-0.0321988	-58.4802	3	0.271576	-0.0186408	0.395354	0.169657	16	-18	9	Boredom
-0.197166	45.8456	0.492563	-1.09262	-3.72789	-0.749097	24.4536	-0.0171865	-31.824	7	0.21464	0.0356363	0.444	0.175369	16	-18	9	Boredom
-0.320501	41.7804	-1.81621	-0.825886	3.00538	0.111656	8.70449	0.350573	-2.1146	1	0.22758	0.285191	0.223662	0.272305	24	-23	1	Boredom
-2.89266	119.437	-1.81621	-0.0223895	0.41078	0.109976	4.78648	0.701329	-27.175	5	0.2641	0.24223	0.140814	0.196081	24	-23	1	Boredom
-3.30644	-52.167	-1.81621	0.0316178	-2.15607	0.12866	-0.239305	1.02048	7.5531	2	0.242533	0.0399425	-0.0626282	0.339697	24	-23	1	Boredom
-3.49245	47.6745	-1.81621	0.108771	1.43554	0.110866	7.95502	0.943267	6.8083	4	0.243108	0.0997274	0.00509491	0.276265	24	-23	1	Boredom
-4.61386	51.834	8.4325	-0.207557	2.14216	0.104242	19.5878	0.62212	7.6552	1	0.254227	0.34107	0.284027	0.22456	24	-23	1	Boredom
-5.84742	17.5139	-1.81621	-0.0863165	0.655572	0.104736	14.4448	1.27254	5.8531	4	0.216557	0.118955	-0.0153447	0.465418	24	-23	1	Boredom
-7.14304	46.8675	-1.81621	-0.196536	2.72788	0.113634	19.8922	0.685736	6.8229	2	0.221446	0.292001	0.199816	0.284108	24	-23	1	Boredom
-9.22775	39.2388	0.782785	-0.421382	4.41863	0.119071	16.5756	0.316235	8.0521	2	0.241958	0.407665	0.421108	0.284718	24	-23	1	Boredom
-10.7094	72.469	-1.81621	-0.63631	0.270049	0.129451	15.1239	0.952473	9.6042	3	0.191348	0.267666	0.284163	0.483769	24	-23	1	Boredom
-11.6282	-1.18656	-1.81621	-0.685908	1.78637	0.136667	13.8527	0.84125	4.5083	7	0.25394	0.259054	0.224752	0.339316	24	-23	1	Boredom
-19.8059	3.96089	-1.81621	-0.0576596	2.10648	0.27922	5.55086	0.967319	9.1271	7	0.23659	0.34758	0.456264	0.491994	32	-28	-7	Boredom
-20.0209	65.4775	-1.81621	-0.422485	3.8339	0.287821	14.8344	0.480458	10.6948	11	0.249147	0.652313	0.989737	0.426354	32	-28	-7	Boredom
-20.2152	35.6261	4.82423	1.04122	-0.372158	0.292269	17.2168	0.870445	9.699	10	0.253556	0.238425	0.300106	0.266747	32	-28	-7	Boredom
-20.3179	36.4822	-1.81621	0.038231	-2.51582	0.306703	4.00338	0.740808	10.1323	15	0.25739	0.343274	0.413341	0.293475	32	-28	-7	Boredom
-20.3293	60.7864	-1.38305	0.0701945	0.639715	0.337348	12.3307	0.650486	10.5458	6	0.260841	0.402057	0.547561	0.246643	32	-28	-7	Boredom
-20.425	23.4948	7.56617	-0.221886	0.418708	0.395081	13.7331	0.700748	9.8	5	0.274835	0.552571	0.662295	0.250603	32	-28	-7	Boredom
-20.522	11.748	-1.81621	-0.0455355	3.44343	0.441347	18.0071	0.709955	9.7844	3	0.271768	0.520325	0.548787	0.225703	32	-28	-7	Boredom
-20.6213	46.3585	-1.81621	0.330311	4.94687	0.469027	9.13981	0.668982	11.5313	9	0.270138	0.48167	0.413477	0.199584	32	-28	-7	Boredom
-20.7077	48.4627	7.28028	0.188129	3.24521	0.486623	11.998	0.875421	7.0677	6	0.25624	0.412872	0.458717	0.260502	32	-28	-7	Boredom
-20.7918	39.8233	-1.81621	-0.0719881	3.71498	0.496707	8.13962	0.642275	8.5573	4	0.265921	0.442815	0.317275	0.260122	32	-28	-7	Boredom
0.0687954	79.2681	-0.373769	-0.119382	-3.29182	0.110272	9.3867	-0.0355993	2.4385	3	0.322282	-0.0202431	-0.0643996	0.170419	38	-4	3	Boredom
0.0658969	-7.63123	0.202342	-0.125995	-4.64165	0.08279	9.3652	-0.0326135	3.951	10	0.199975	-0.0202431	-0.0643996	0.169886	38	-4	3	Boredom
0.0633982	11.2578	-4.99565	0.250954	-4.75463	0.0902043	7.07092	-0.0348529	8.025	8	0.200934	-0.0202431	-0.0643996	0.171409	38	-4	3	Boredom
0.07919	-8.26099	-2.24938	0.760166	-2.64169	0.180363	10.8787	0.021298	-9.475	8	0.177833	-0.0184405	-0.0293798	0.229586	38	-4	3	Boredom
0.0723935	143.594	0.349619	-2.01074	-5.15204	0.222674	10.003	-0.0300423	-3.6458	8	0.175341	-0.0194419	0.197091	0.720819	38	-4	3	Boredom
0.0804893	14.648	-1.38305	-0.0841121	-0.975714	0.235031	12.8079	-0.0243194	-12.101	6	0.275027	-0.0125321	0.0793587	0.276189	38	-4	3	Boredom
0.0833878	89.6384	-1.38305	0.409669	-3.42264	0.296619	10.0451	-0.0289641	-11.5281	1	0.219816	-0.0200428	-0.0620831	0.214356	38	-4	3	Boredom
0.0843873	73.7889	-2.82982	0.308268	-4.34929	0.287623	8.47652	-0.02772	-5.8313	5	0.224226	-0.0154362	-0.0590853	0.225093	38	-4	3	Boredom
0.0610994	-20.2641	-1.67327	0.944231	-3.19074	0.261228	7.0028	0.00139223	4.7365	8	0.146682	-0.0171387	-0.0641271	0.225246	38	-4	3	Boredom
0.0726934	28.2161	-2.10643	-0.789514	-4.40379	0.235723	5.6851	0.0567137	-1.7333	1	0.200838	0.0838048	0.11615	0.396503	38	-4	3	Boredom
-0.0277542	39.3783	7.99934	-0.896426	-2.49699	-0.795264	7.81915	0.244989	5.4531	19	0.292759	0.00829749	0.916563	0.453767	26	-22	10	Boredom
-0.0501425	-92.2265	-2.5396	-0.42028	-2.45834	-0.817309	13.2498	0.293841	6.1906	13	0.28442	-0.0202431	0.732062	0.329112	26	-22	10	Boredom
-0.0732305	199.1	-2.5396	-0.50074	-0.841921	-0.862783	8.57761	1.42706	4.976	13	0.174766	1.25978	0.747596	0.447904	26	-22	10	Boredom
-0.0342508	-2.35934	-2.24938	0.0426397	-4.16197	-0.942561	12.314	1.46505	4.449	10	0.202276	1.44624	0.849249	0.369547	26	-22	10	Boredom
-0.118407	65.1004	-2.5396	-0.459959	-1.96281	-0.984576	7.93238	1.21199	3.8292	3	0.206301	1.25617	0.901438	0.327285	26	-22	10	Boredom
-0.058838	33.9631	7.99934	-0.218579	-3.05793	-1.03895	12.3395	1.2494	4.3927	3	0.203042	1.16424	0.519627	0.385995	26	-22	10	Boredom
-0.0561394	49.7222	-2.5396	0.179311	-2.60601	-1.09609	6.67163	0.710369	5.4771	9	0.331675	0.0121029	0.743644	0.291419	26	-22	10	Boredom
-0.0306527	-7.0618	-1.67327	-0.150244	-4.03215	-1.12051	10.5922	0.519357	9.0813	9	0.261033	-0.0202431	0.486787	0.245349	26	-22	10	Boredom
-0.0299531	92.0519	-2.5396	-0.521682	-3.07181	-1.12545	12.7212	0.460469	8.999	13	0.281353	-0.0199426	0.626049	0.339925	26	-22	10	Boredom
-0.0291535	34.442	-1.53032	-0.256054	-2.58817	-1.14156	12.0317	0.504262	9	5	0.302345	-0.0202431	0.787521	0.274742	26	-22	10	Boredom
-0.0310525	36.7763	-2.5396	-0.548134	6.706	-1.17349	6.05745	1.15029	8.9	6	0.24052	0.788306	1.23515	0.565401	21	-1	2	Boredom
-0.0413471	48.0969	-2.5396	-0.494127	-2.06985	-1.21047	13.4495	0.662264	9.3021	13	0.28212	0.123661	0.716528	0.314187	21	-1	2	Boredom
-0.0272545	43.7225	-2.5396	-0.548134	-2.65457	-1.21462	17.3445	0.480209	9	11	0.282983	-0.0202431	0.689957	0.260579	21	-1	2	Boredom
-0.0259551	46.1058	-2.10643	-0.28912	-2.62583	-1.25624	16.7282	0.340537	8.9969	7	0.301482	-0.0198425	0.918471	0.285251	21	-1	2	Boredom
-0.0299531	33.4427	0.635508	-0.0609661	-1.0441	-1.3463	5.76202	0.519606	9.4531	10	0.334359	0.280985	1.15952	0.314187	21	-1	2	Boredom
-0.0388484	53.5196	-1.2401	0.253158	-2.50096	-1.35065	5.37515	0.522177	10.4302	11	0.294868	0.00399137	0.588168	0.282357	21	-1	2	Boredom
-0.0514418	37.7115	-1.2401	0.115384	7.17279	-1.35401	9.65079	1.20561	10.2906	9	0.246176	0.933813	1.83811	0.532961	21	-1	2	Boredom
-0.0226569	37.2477	0.0593971	-0.743222	4.55936	-1.36498	10.0837	1.16173	8.3906	13	0.210806	0.804229	0.700858	0.536083	21	-1	2	Boredom
-0.0174596	40.6491	-2.5396	0.168289	-4.16098	-1.40927	12.7718	0.281898	9.15	8	0.365319	-0.006824	0.946132	0.340154	21	-1	2	Boredom
-0.026155	47.0184	-1.53032	-0.753142	-3.27894	-1.47422	6.35097	0.386403	8.8708	9	0.312505	-0.0202431	0.889174	0.290581	21	-1	2	Boredom
-0.420749	39.2048	-2.24938	-0.548134	6.706	-0.0627284	15.9554	1.15029	-23.875	18	0.24052	0.788306	1.23515	0.565401	34	-15	-3	Boredom
-0.445036	37.6549	-2.24938	-0.494127	-2.06985	-0.0750856	8.81246	0.662264	-10.601	14	0.28212	0.123661	0.716528	0.314187	34	-15	-3	Boredom
-0.455031	40.7057	-2.24938	-0.548134	-2.65457	-0.024174	0.394555	0.480209	-2.9208	10	0.282983	-0.0202431	0.689957	0.260579	34	-15	-3	Boredom
-0.442738	49.2697	-2.24938	-0.28912	-2.62583	0.0420607	0.431341	0.340537	-14.5313	14	0.301482	-0.0198425	0.918471	0.285251	34	-15	-3	Boredom
-0.477719	47.2786	-2.24938	-0.0609661	-1.0441	0.00726277	8.40725	0.519606	18.1906	9	0.334359	0.280985	1.15952	0.314187	34	-15	-3	Boredom
-0.715595	21.1794	-2.24938	0.253158	-2.50096	-0.581434	10.9954	0.522177	8.5781	10	0.294868	0.00399137	0.588168	0.282357	34	-15	-3	Boredom
-0.732187	37.0139	3.23451	0.115384	7.17279	-0.723097	12.9663	1.20561	4.4969	7	0.246176	0.933813	1.83811	0.532961	34	-15	-3	Boredom
-0.721492	27.8842	-0.516714	-0.743222	4.55936	-0.653996	6.94509	1.16173	13.3625	12	0.210806	0.804229	0.700858	0.536083	34	-15	-3	Boredom
-0.733586	47.765	4.68128	0.168289	-4.16098	-0.47625	15.4755	0.281898	12.8667	14	0.365319	-0.006824	0.946132	0.340154	34	-15	-3	Boredom
-0.72539	38.0773	-1.38305	-0.753142	-3.27894	-0.448273	17.0033	0.386403	11.2333	7	0.312505	-0.0202431	0.889174	0.290581	34	-15	-3	Boredom
0.00852686	57.0606	-1.96349	-1.46075	-1.67838	-0.189662	15.9933	0.0908023	-24.7094	8	0.215215	0.297408	0.447543	0.231109	28	-17	1	Boredom
0.00492874	3.70069	-1.53032	-0.00144787	-1.50791	-0.220308	6.65768	0.218365	-15.3469	13	0.431457	0.358996	0.670471	0.170419	28	-17	1	Boredom
0.00362942	58.4747	-0.949881	0.0316178	-0.245303	-0.19757	7.94403	0.0943687	1.4938	12	0.361389	0.292201	0.619372	0.188771	28	-17	1	Boredom
0.00282983	12.3816	-1.96349	-0.623083	0.309692	-0.20795	15.6728	0.0772	1.4677	15	0.433661	0.433101	0.757952	0.269183	28	-17	1	Boredom
0.000531034	23.7814	1.79206	-0.0918275	1.35625	-0.222581	9.02286	0.0498296	1.6198	8	0.355255	0.325148	0.286616	0.179328	28	-17	1	Boredom
0.00133062	23.6305	-1.96349	-0.572382	0.86865	-0.220901	12.8061	0.0363103	1.9073	7	0.34519	0.418881	0.77008	0.247709	28	-17	1	Boredom
0.000431086	69.3994	5.54762	-0.634105	-2.40681	-0.208445	14.0325	-0.00225717	2.8313	10	0.36714	0.0187123	0.310598	0.236592	28	-17	1	Boredom
-6.86532e-05	37.1232	5.98078	-0.315572	0.748731	-0.206072	10.3573	0.0696524	1.9188	6	0.392924	0.0969234	0.32	0.169734	28	-17	1	Boredom
-0.00126803	47.9649	-1.96349	-0.47539	-2.19274	-0.219121	13.2275	0.0430285	2.0656	8	0.390911	0.12977	0.255411	0.268041	28	-17	1	Boredom
0.000531034	15.24	-1.96349	-0.30455	-5.63866	-0.216452	13.5149	0.141811	2.4781	10	0.318831	0.0807004	-0.0454589	0.638198	28	-17	1	Boredom
0.0065279	64.795	5.69056	-0.196536	2.58021	-0.0912983	11.4894	1.22286	-2.4208	16	0.444972	0.138382	0.674014	1.22591	0	8	5	Boredom
0.00322963	47.1504	6.55689	0.178209	2.43849	-0.117397	9.70688	1.62371	-2.6906	10	0.468839	0.218897	0.979108	1.68295	0	8	5	Boredom
0.000930825	11.8235	3.81495	-0.52058	0.634759	-0.130841	-4.77408	1.02629	-2.7688	13	0.414395	0.0512585	0.476704	1.15555	0	8	5	Boredom
0.0021302	38.9673	-1.2401	-0.313368	-0.928143	-0.144088	-3.14987	1.29651	-2.324	12	0.325636	0.603944	1.10651	0.975155	0	8	5	Boredom
-0.000768288	88.0395	-1.67327	0.0470485	-0.245303	-0.148833	-0.826826	1.15933	-0.8865	16	0.377013	0.272072	0.802783	1.2317	0	8	5	Boredom
0.0176221	-27.81	-1.67327	-0.110565	2.42759	-0.120659	-1.54018	0.978931	-2.0625	21	0.410848	0.0659795	0.557099	0.708788	0	8	5	Boredom
0.0324144	83.2767	-1.67327	-0.167879	-3.73879	-0.108598	3.53214	0.84042	-2.3542	9	0.479862	0.286994	0.560097	0.957108	0	8	5	Boredom
0.0664966	40.8528	4.96717	-0.628594	-2.85278	-0.131039	7.68348	0.709872	-2.7344	9	0.464909	0.172631	0.53557	0.996324	0	8	5	Boredom
0.0898844	40.981	2.51545	-0.507353	0.127336	-0.157236	7.59204	1.17981	-2.4156	8	0.475069	0.153203	0.789157	1.26292	0	8	5	Boredom
0.126365	34.2723	7.71345	-0.604346	0.269058	-0.155457	9.67239	0.978102	-2.8281	3	0.472577	0.213689	0.699631	1.69057	0	8	5	Boredom
-0.110611	26.2174	-6.29515	-0.673784	-0.173946	-0.212498	14.3139	-0.0347699	-13.0219	3	0.292088	-0.00812585	0.850748	0.173998	0	14	4	Boredom
-0.0810264	44.9745	-3.40593	-0.610959	-0.927152	-0.190749	14.5851	-0.0348529	-28.0781	5	0.251447	-0.0170385	1.27194	0.169657	0	14	4	Boredom
-0.0448453	36.2446	-2.10643	-0.367375	-2.0411	-0.199449	25.5287	-0.0355993	-53.7156	5	0.229018	-0.0202431	0.827447	0.169657	0	14	4	Boredom
-0.0534408	45.2158	-1.81621	-0.564667	-2.81611	-0.211114	30.4999	-0.0173524	-53.0188	9	0.235248	0.00459222	0.889174	0.172627	0	14	4	Boredom
-0.0772284	42.2933	-0.0835479	-0.583404	1.1402	-0.225844	18.2743	-0.0348529	-26.451	12	0.187994	-0.0202431	0.896669	0.169657	0	14	4	Boredom
-0.117707	20.7495	-0.949881	-0.691419	-1.77352	-0.235729	19.4694	0.430279	-13.7323	8	0.268988	0.156608	1.15257	0.173998	0	14	4	Boredom
-0.114109	64.12	-0.516714	-0.463266	-0.365221	-0.266672	23.8749	-0.0355993	-12.4438	8	0.232181	-0.0202431	0.891218	0.169657	0	14	4	Boredom
-0.154988	49.3753	-0.373769	-0.436813	9.4552	-0.289211	28.6938	-0.0355993	-46.601	8	0.260266	-0.0202431	0.983332	0.169657	0	14	4	Boredom
-0.16948	19.5541	-1.38305	-0.804945	2.28884	-0.313827	30.9648	0.0236203	-50.3167	5	0.258061	0.135178	0.826629	0.173922	0	14	4	Boredom
-0.132	42.3385	-2.24938	-1.18189	-2.73584	-0.371757	27.9719	0.0127551	-15.6615	9	0.277902	0.148096	0.487877	0.17118	0	14	4	Boredom
-0.0095637	41.3241	-6.72832	0.0492529	1.34238	-2.679	6.12386	-0.0345211	0.4094	7	0.351133	-0.0199426	0.214669	0.199584	0	-1	7	Boredom
-0.0217573	37.1195	3.09156	-0.905244	0.985595	-2.69046	4.25715	-0.0355993	-0.5219	4	0.294293	-0.0199426	0.291385	0.296977	0	-1	7	Boredom
-0.0347506	41.5052	-7.01421	-0.705748	-0.491086	-2.71142	1.93784	-0.0350187	0.4125	2	0.34126	-0.0202431	0.16466	0.19136	0	-1	7	Boredom
-0.0307526	39.959	-6.14788	-0.97358	-2.59412	-2.75591	0.83006	-0.0345211	1.2448	4	0.353625	-0.0195421	0.129776	0.191131	0	-1	7	Boredom
-0.0201582	40.5398	-7.44738	-1.06837	-3.26705	-2.7829	5.22915	-0.0344382	2.099	7	0.360431	-0.0183404	0.107156	0.181841	0	-1	7	Boredom
0.00852686	41.392	-3.54888	-0.96366	-1.26808	-2.80731	0.605428	-0.0355993	-0.5417	10	0.354967	-0.0201429	0.104022	0.187248	0	-1	7	Boredom
-0.0125621	35.9467	-7.30443	-1.04081	0.858739	-2.83648	6.29508	-0.0298764	1.974	7	0.364648	-0.0202431	0.0221279	0.171256	0	-1	7	Boredom
-0.00406657	40.5435	-4.27227	-1.00775	-1.46332	-2.85941	2.74425	-0.0355993	0.0021	9	0.370878	-0.0202431	-0.0124831	0.183745	0	-1	7	Boredom
0.0157231	33.7105	-5.42882	-1.36706	0.375102	-2.8518	4.76049	-0.0059895	-2.2219	2	0.32832	-0.0201429	0.159209	0.199051	0	-1	7	Boredom
0.0263176	46.3811	-7.7376	-0.588915	0.450422	-2.87948	5.7796	-0.0265588	-1.5	9	0.28442	0.0212158	0.24124	0.293855	0	-1	7	Boredom
-0.022357	-13.2915	-3.69616	-2.26535	-3.96376	-1.71098	8.20287	0.12514	6.4344	11	0.334742	0.000386247	0.0809938	0.6532	0	-3	38	Boredom
-0.0260551	23.1667	1.21595	-0.93831	-3.77744	-1.70762	9.1121	-0.0202553	2.851	9	0.338193	-0.0186408	-0.0210677	0.465265	0	-3	38	Boredom
-0.00226751	96.596	-4.12932	-1.25023	-4.94293	-1.72532	-6.83226	-0.0355993	14	12	0.329279	-0.0202431	-0.0642633	0.447371	0	-3	38	Boredom
0.0378116	29.9093	-1.38305	-1.09372	-5.19565	-1.43912	4.5929	0.16943	-1.4271	12	0.370399	-0.0201429	-0.0560875	0.558928	0	-3	38	Boredom
0.0470068	21.5979	0.0593971	-1.10474	-4.41271	-1.30221	17.0588	0.017151	14.4688	14	0.322857	-0.0188411	-0.0190238	0.638351	0	-3	38	Boredom
0.0250183	56.8607	-4.12932	-0.77739	-1.67144	-1.45672	12.9474	-0.0230753	4.5427	5	0.316914	0.0632756	0.246963	0.436557	0	-3	38	Boredom
0.0248184	36.7046	-4.12932	-2.05593	-2.23733	-1.70258	-3.22353	0.0754583	0.8198	13	0.310109	-0.00121603	0.0136795	0.808542	0	-3	38	Boredom
0.0158231	27.9408	0.92573	-1.26786	-4.51083	-1.84454	5.80463	-0.0330282	1.0281	10	0.256719	-0.00131617	-0.0103029	0.634163	0	-3	38	Boredom
0.0189214	45.691	-4.12932	-0.864463	-3.82501	-1.83831	-20.5261	-0.0355993	7.1323	14	0.277327	-0.0202431	-0.0643996	0.989242	0	-3	38	Boredom
0.0233191	45.2611	-2.82982	-0.338718	-4.59903	-1.7877	-22.0485	-0.0355993	-3.5552	12	0.295539	-0.0202431	-0.063582	0.660814	0	-3	38	Boredom
-0.277224	-9.34327	4.68128	0.451552	-0.0213228	0.515688	26.3635	-0.033277	8.1719	11	0.143519	-0.0202431	-0.060993	0.190522	20	0	0	Boredom
-0.266829	45.6193	2.08228	-0.121587	2.1828	0.583405	26.4002	-0.0355993	4.2927	5	0.155117	-0.0202431	-0.0513183	0.169657	20	0	0	Boredom
-0.269428	48.9001	-2.39666	0.139633	-1.14519	0.609405	25.958	-0.0351017	19.8135	6	0.144381	-0.0202431	-0.0216128	0.169962	20	0	0	Boredom
-0.277424	31.791	-1.53032	0.207968	-1.28988	0.665754	24.949	-0.0355993	19.8063	8	0.162114	-0.0183404	-0.0641271	0.16981	20	0	0	Boredom
-0.274226	10.3603	-0.516714	0.106567	-0.908322	0.695213	27.9185	-0.0355993	20.6729	7	0.164606	-0.0196422	-0.0639908	0.17019	20	0	0	Boredom
-0.273426	60.266	7.99934	0.410771	0.127336	0.730011	29.3232	-0.0355993	19.5719	9	0.171411	-0.0202431	-0.0643996	0.170571	20	0	0	Boredom
-0.279523	55.4692	-1.67327	0.272998	-0.124393	0.761151	26.6199	-0.0355993	20.9875	6	0.188665	-0.0202431	-0.0643996	0.169657	20	0	0	Boredom
-0.302711	18.0683	-1.96349	0.561771	-2.54258	0.784877	29.3578	-0.0327793	18.7948	13	0.149749	-0.0202431	-0.041371	0.204457	20	0	0	Boredom
-0.3239	37.4739	-2.39666	-0.858952	-3.66248	0.780132	25.2125	-0.0355993	31.3302	7	0.202563	-0.0200428	-0.0133007	0.176435	20	0	0	Boredom
-0.277524	51.257	-2.39666	-0.389419	-2.47717	0.797432	26.7294	-0.0355993	16.749	7	0.16959	-0.0168382	-0.0590853	0.169657	20	0	0	Boredom
0.0648974	30.2223	-1.67327	0.371092	-3.71203	-0.12491	-1.86648	0.0689059	41.9229	20	0.338289	0.0520597	0.182647	0.234079	20	0	0	Boredom
-0.0657344	33.4729	-1.2401	0.201355	3.25215	-0.148833	-10.7932	0.759968	16.999	16	0.438645	0.18615	0.27626	0.350434	20	0	0	Boredom
-0.00396662	53.2971	-0.373769	2.66255	0.615929	-0.10504	-8.0308	0.729694	16.0531	24	0.452448	0.0977246	0.376686	0.225017	20	0	0	Boredom
0.0170224	16.9558	-1.67327	0.659866	-1.65459	-0.0848726	1.34831	0.255357	56.4625	14	0.407014	-0.0116308	0.0572839	0.171637	20	0	0	Boredom
0.0314149	57.3321	1.79206	-0.25936	2.0163	-0.0473066	6.28753	0.243911	43.1042	16	0.4651	0.0589695	0.0289411	0.183593	20	0	0	Boredom
0.0404102	60.4998	-0.0835479	-0.423587	1.98458	-0.0314894	13.1993	0.07438	1.7125	16	0.442384	0.0454503	0.040796	0.242836	20	0	0	Boredom
0.0402103	17.5064	2.94862	-0.478696	0.40186	-0.0640136	10.8442	0.247892	-0.0021	16	0.439412	0.048054	0.154576	0.218925	20	0	0	Boredom
0.0210203	60.3225	2.51545	-0.476492	-0.858769	-0.0998989	2.66495	0.63199	16.0052	17	0.451106	0.109041	0.421517	0.744806	20	0	0	Boredom
0.0170224	20.5911	-1.38305	-1.19292	-3.29281	-0.148636	-3.61098	0.559251	-1.6823	21	0.372987	0.290198	0.424924	1.06067	20	0	0	Boredom
0.00482879	74.0453	-0.516714	-0.305652	-0.975714	-0.149328	9.22045	0.109796	27.9083	19	0.428293	0.0465519	0.0747257	0.344189	20	0	0	Boredom
-0.0436459	16.5372	-2.39666	-0.561361	4.75361	0.0490796	4.33779	0.539511	-20.8719	11	0.234577	0.609752	0.325178	0.312283	20	0	0	Boredom
-0.0868234	80.6634	-10.0464	-0.293528	2.36218	0.0655888	-1.37823	1.24136	4.3938	16	0.194607	0.173833	-0.00526113	0.644823	20	0	0	Boredom
-0.0718312	-12.115	-1.38305	-0.368477	1.76259	0.0646002	13.9504	0.587451	5.6156	12	0.228635	0.364804	0.0657323	0.287459	20	0	0	Boredom
-0.349486	74.8636	-10.0464	-0.366273	2.45633	0.0715202	1.61431	1.02994	3.8979	12	0.251831	0.406764	0.103205	0.510117	20	0	0	Boredom
-0.15119	49.3715	-1.81621	-0.257156	-0.43955	0.0812083	13.8819	1.26408	4.9354	17	0.226047	0.244333	-0.046004	0.754553	20	0	0	Boredom
-0.171079	59.2478	-2.82982	-0.344229	-0.435586	0.0769574	11.5435	0.843074	4.8219	12	0.230552	0.372916	0.175833	0.475469	20	0	0	Boredom
-0.181274	22.5218	-3.98205	-0.168981	0.717018	0.0707294	10.7477	0.909095	5.0604	13	0.219912	0.481971	0.303513	0.395285	20	0	0	Boredom
-0.193168	33.1561	-3.8391	-0.28912	2.48408	0.0796266	4.88719	0.774399	7.349	11	0.219241	0.426191	0.338532	0.510726	20	0	0	Boredom
-0.202063	1.58514	-10.0464	-0.302346	-0.313686	0.0905009	5.01799	1.06643	7.6323	18	0.254706	0.569795	0.274897	0.364445	20	0	0	Boredom
-0.20816	65.2475	-4.12932	-0.252747	1.5059	0.113436	13.3986	1.04636	8.3698	16	0.238987	0.589123	0.338805	0.411352	20	0	0	Boredom
0.00572832	25.9346	-1.81621	-0.959251	-0.690289	-0.163464	18.7564	-0.030457	3.4365	7	0.236399	0.0576676	-0.0643996	0.999903	20	0	0	Boredom
0.00602817	44.1863	1.50184	-0.716769	-3.69816	-0.201525	13.7134	-0.0341064	3.799	2	0.20841	0.0183117	-0.0643996	1.19522	20	0	0	Boredom
0.00612811	31.1122	-1.09716	-1.5897	9.3006	-0.203996	16.2402	-0.0341064	3.2323	13	0.299469	0.597335	0.040251	1.35841	20	0	0	Boredom
0.00532853	39.2048	-1.81621	-0.102849	-3.3503	-0.225844	11.4477	-0.000515411	2.8365	3	0.153487	0.0369382	-0.0560875	0.691807	20	0	0	Boredom
0.00562837	51.1326	1.79206	-1.01546	-4.93798	-0.234246	8.01846	-0.0354334	2.5792	3	0.214353	-0.013133	-0.0643996	0.944924	20	0	0	Boredom
0.00502869	29.14	3.52473	-0.896426	-2.45933	-0.234938	15.9587	-0.0347699	7.4948	2	0.22806	0.125664	-0.0642633	0.927105	20	0	0	Boredom
0.00342952	47.6444	-1.81621	-0.803842	5.3641	-0.218924	8.43457	-0.0292129	53.9917	5	0.173616	0.276579	-0.0643996	0.55375	20	0	0	Boredom
0.00262994	20.5119	-1.81621	-1.33289	1.15209	-0.192133	10.4108	0.0231227	23.6083	4	0.211094	0.237623	-0.0643996	1.33442	20	0	0	Boredom
0.00372936	44.1713	0.92573	-1.41556	6.90421	-0.227722	5.56596	-0.0240706	4.3865	7	0.248764	0.466749	-0.0601754	1.20878	20	0	0	Boredom
0.00612811	46.3773	0.202342	-1.17308	0.976675	-0.276063	12.6524	0.0350661	5.2604	10	0.279244	0.472457	-0.053226	1.27251	20	0	0	Boredom
-0.012862	40.4908	-7.7376	-0.700237	3.63767	0.29395	8.62079	-0.0312864	-4.651	6	0.247517	0.039642	0.164387	0.248319	20	0	0	Boredom
-0.0259551	40.6604	-0.949881	-2.13639	3.98653	0.234438	-9.21722	-0.0355993	22.7292	7	0.280874	-0.0201429	0.474387	0.295302	20	0	0	Boredom
0.0021302	35.3848	0.202342	-1.41005	0.377084	0.0192245	8.43534	-0.0190941	16.4885	4	0.145723	0.00128753	0.529438	0.242531	20	0	0	Boredom
-0.0238562	41.4486	-7.44738	-0.0885209	-3.16596	-0.0750856	6.23804	-0.0334429	36.8656	9	0.185406	-0.0168382	0.264405	0.443715	20	0	0	Boredom
-0.0237563	37.4626	-7.30443	-1.88399	6.09253	-0.167913	11.6263	-0.0355993	29.751	2	0.286817	-0.0202431	0.654937	0.525727	20	0	0	Boredom
-0.0400478	45.0122	-6.00493	-0.768572	1.29976	-0.169	8.65194	-0.0354334	8.2427	7	0.27311	-0.0202431	0.208945	0.272534	20	0	0	Boredom
-0.0508422	36.5764	-7.7376	-0.607653	1.83196	-0.221296	15.316	-0.0355993	47.8865	6	0.356884	-0.0202431	0.191913	0.267051	20	0	0	Boredom
-0.0180593	40.536	-6.58104	-1.10915	0.820088	-0.336861	8.1358	-0.0336917	7.7792	10	0.335701	-0.0199426	0.300515	0.314263	20	0	0	Boredom
0.0046289	39.5329	-6.58104	-1.08049	-1.74874	-0.351986	10.9146	-0.0355993	3.1385	3	0.365894	-0.0202431	0.0943477	0.307791	20	0	0	Boredom
-0.0483435	38.971	-6.58104	-0.61647	-1.25817	-0.389947	-2.75755	-0.0355993	4.9479	15	0.353817	-0.0202431	0.0270334	0.27162	20	0	0	Boredom
-0.100316	60.3527	-5.42882	0.872589	-3.27498	0.312535	8.1957	0.379021	6.2854	8	0.43577	0.142288	0.120374	0.185039	20	0	0	Boredom
-0.0968182	27.9182	-1.53032	0.938721	-1.76163	0.329341	-6.00157	0.244906	5.075	4	0.487626	0.22791	0.228567	0.175902	20	0	0	Boredom
-0.0924205	19.5088	-5.42882	0.0977493	-1.7973	0.342983	4.57351	0.133517	4.4625	2	0.477178	0.28479	0.131139	0.173998	20	0	0	Boredom
-0.0936198	39.0879	-5.28154	0.314881	1.3731	0.341995	5.99038	0.119666	6.4115	2	0.437208	0.335062	0.238651	0.303983	20	0	0	Boredom
-0.0940196	45.1027	5.40034	0.130815	-0.363239	0.343774	5.43936	0.137996	6.7177	5	0.489638	0.302916	0.222572	0.177729	20	0	0	Boredom
-0.0959186	35.068	3.66767	0.157268	-3.33047	0.332307	10.109	-0.0117124	6.6156	7	0.480341	0.381528	0.206765	0.172475	20	0	0	Boredom
-0.0940196	39.318	-1.38305	-0.172287	0.398887	0.328056	8.89769	-0.0257294	4.9563	5	0.443342	0.48147	0.2208	0.173084	20	0	0	Boredom
-0.0956188	36.4407	-5.42882	-0.272587	-1.78244	0.332504	1.53711	-0.0201724	5.151	8	0.481204	0.512915	0.326405	0.182755	20	0	0	Boredom
-0.0954189	36.9535	-5.42882	-0.0389223	-1.99948	0.348915	5.96554	-0.0353505	5.4917	7	0.421584	0.454231	0.231293	0.172627	20	0	0	Boredom
-0.0977177	34.2987	-2.5396	0.478005	-2.58916	0.326276	6.065	0.0332414	7.874	12	0.463854	0.324847	0.143403	0.17811	20	0	0	Boredom
-0.0848244	22.9027	5.11445	1.12499	-1.56837	0.434624	6.50977	0.322704	2.9052	4	0.457624	0.157009	0.0942114	0.189913	20	0	0	Boredom
-0.0846245	145.167	-5.42882	0.810866	-4.23928	0.427309	6.53433	0.113777	3.2417	5	0.350174	0.272773	0.36851	0.18207	20	0	0	Boredom
-0.0844246	-104.373	3.52473	0.444939	-4.48506	0.414952	7.93524	0.183198	4.2115	11	0.435674	0.0897132	0.0820839	0.172094	20	0	0	Boredom
-0.0843247	83.733	-4.70543	0.0668879	-4.82301	0.433735	8.03012	0.0793565	2.6229	8	0.439508	0.265763	0.113425	0.169734	20	0	0	Boredom
-0.0828255	49.1452	-5.42882	0.466983	-5.33836	0.425826	12.6387	0.00686631	3.6896	9	0.441138	0.352587	0.116422	0.169734	20	0	0	Boredom
-0.0828255	25.7348	3.52473	0.346844	-4.23234	0.417621	8.92091	0.056299	3.8854	7	0.442096	0.38313	0.0777235	0.169657	20	0	0	Boredom
-0.081826	13.6599	-0.663991	-0.357455	-2.41176	0.401013	11.8923	0.151017	3.4323	10	0.424172	0.325949	0.0589191	0.199355	20	0	0	Boredom
-0.0806266	78.4875	-0.373769	0.199151	-1.79136	0.366511	9.92845	0.262987	4.3427	6	0.468551	0.151902	-0.013437	0.16981	20	0	0	Boredom
-0.0794272	38.3828	5.40034	1.39172	-3.40877	0.327364	14.3125	-0.0221629	3.6833	5	0.388994	-0.0202431	-0.0643996	0.169657	20	0	0	Boredom
-0.0786277	25.961	3.81495	1.01036	-1.0322	0.297707	16.4165	0.0137504	4.2115	8	0.384969	-0.00171674	-0.0461403	0.170267	20	0	0	Boredom
-0.0157605	14.0484	-9.18004	-0.906346	-3.05496	-0.566507	4.0736	-0.0161083	2.7417	3	0.214449	-0.0202431	-0.0643996	1.1241	20	0	0	Boredom
-0.0168599	54.2437	0.0593971	0.149552	-4.25712	-0.616826	5.17584	0.221849	2.9667	7	0.18253	-0.0202431	-0.0643996	0.602028	20	0	0	Boredom
-0.0176595	21.5376	-0.0835479	-0.286915	-5.42161	-0.586674	2.83034	0.427956	3.0438	4	0.175341	-0.0202431	-0.0643996	0.82263	20	0	0	Boredom
-0.0168599	55.9218	-0.0835479	-0.318879	-4.90923	-0.603579	5.66485	0.396936	3.0021	15	0.174383	-0.0202431	-0.0600392	1.02062	20	0	0	Boredom
-0.010963	38.2772	-9.18004	-1.05184	-3.6377	-0.58529	0.705848	0.0582895	4.6635	16	0.241575	-0.0202431	-0.0643996	1.12623	20	0	0	Boredom
-0.0102633	39.812	0.492563	-0.415871	-4.22342	-0.579853	5.96726	0.0840841	-0.4031	20	0.221542	-0.0202431	-0.0389183	0.913627	20	0	0	Boredom
-0.0107631	36.7612	0.349619	-0.620879	-2.76458	-0.592605	4.22094	0.0164045	10.9938	7	0.240616	-0.0200428	-0.0643996	0.817832	20	0	0	Boredom
0.0105258	50.2313	-8.89415	-0.380601	-3.61392	-0.652909	-1.17385	0.0781124	0.2052	4	0.219145	-0.0202431	-0.0643996	0.74077	20	0	0	Boredom
-0.00946375	56.4836	0.349619	-0.0576596	-3.88349	-0.661311	2.10514	-0.01785	0.8719	6	0.252981	-0.0202431	-0.0643996	0.877609	20	0	0	Boredom
-0.0119624	-9.2867	1.21595	0.461472	-3.65653	-0.697395	2.14947	0.0365591	0.2344	7	0.206205	-0.0166379	-0.0643996	0.814101	20	0	0	Boredom
-0.00526594	-15.5202	-3.98205	-1.71756	-0.901385	-0.0349494	3.67049	0.162463	3.8708	9	0.325253	0.426592	0.19382	0.174835	1	1	1	Boredom
-0.0150608	60.0699	-3.98205	-1.35494	1.30273	0.0559996	12.4343	0.596823	8.1521	6	0.38286	0.187352	0.945451	0.18245	1	1	1	Boredom
-0.00746479	2.32049	0.349619	-1.30424	0.339423	0.0451253	18.612	0.452673	6.0146	8	0.376438	0.168024	0.767627	0.193416	1	1	1	Boredom
-0.00636537	47.0523	2.6584	-1.2844	1.70411	0.0238709	17.3209	0.751923	6.8073	12	0.357267	0.264462	0.745143	0.252583	1	1	1	Boredom
-0.0163602	35.6186	-3.98205	-1.34281	-2.99054	0.0148748	11.4433	0.429283	4.7917	10	0.372412	0.0988261	0.820906	0.184735	1	1	1	Boredom
-0.0208578	2.56938	1.3589	-1.09482	-2.47321	0.00241875	12.3604	0.52649	4.7563	12	0.36992	0.116651	0.878273	0.179328	1	1	1	Boredom
-0.0283539	76.6096	2.80134	-1.06176	-1.04707	-0.0209117	13.5602	0.679349	8.199	9	0.376629	0.142588	0.831535	0.196842	1	1	1	Boredom
-0.0291535	4.39078	-0.373769	-0.937208	-0.227463	-0.0154745	11.024	0.825657	7.6073	15	0.3773	0.241629	0.832488	0.222961	1	1	1	Boredom
-0.0328515	35.0831	2.08228	-0.971375	-0.274043	-0.0416718	16.3936	0.701163	4.1135	7	0.353338	0.194162	0.893807	0.226845	1	1	1	Boredom
-0.03585	16.2544	0.349619	-1.10805	1.17191	-0.0569947	14.6865	0.91656	3.6469	9	0.374233	0.286693	0.849249	0.316091	1	1	1	Boredom
-0.0374491	56.4836	-1.81621	-0.125995	-1.62387	0.294345	0.0330043	0.3378	-33.651	10	0.237357	0.129169	0.575222	0.289515	4	4	-3	Boredom
-0.0642352	67.1405	-0.230824	0.079012	0.963792	0.362162	-4.6254	1.18943	-20.4146	9	0.19662	0.901066	1.00186	0.398636	4	4	-3	Boredom
-0.212358	67.3404	0.635508	0.417384	-1.77352	0.441248	-3.28554	0.860243	-4.0958	6	0.251639	0.470054	0.477521	0.290048	4	4	-3	Boredom
-0.0102633	-18.4804	-2.5396	-0.133711	-4.0599	0.458054	6.23374	0.241506	7.599	12	0.287583	-0.00221745	0.649077	0.335052	4	4	-3	Boredom
0.0261177	63.7806	-2.5396	0.225603	-3.18875	0.460228	11.5658	0.488752	9.8115	12	0.235632	0.140185	0.569908	0.241694	4	4	-3	Boredom
0.00732749	34.5061	4.82423	0.00626746	-0.524782	0.436305	5.64325	1.57909	10.1479	9	0.125786	1.32447	1.0313	0.330483	4	4	-3	Boredom
-0.0162602	25.5085	7.42323	-0.0962362	0.430601	0.409317	9.32335	1.53712	10.4063	2	0.175437	1.42291	1.0362	0.215042	4	4	-3	Boredom
-0.0176595	66.4618	-2.5396	-0.0675793	-2.08075	0.373827	10.4323	1.80444	10.8146	8	0.121952	1.28351	0.827038	0.237734	4	4	-3	Boredom
-0.0322519	33.9329	-1.81621	0.285122	-2.63574	0.336755	1.709	1.36917	10.9198	13	0.21071	1.30444	0.772124	0.278397	4	4	-3	Boredom
-0.0374491	50.3029	1.79206	0.436122	-3.66446	0.289699	7.44938	0.807907	10.3448	5	0.271672	0.700281	0.459535	0.270859	4	4	-3	Boredom
-0.229549	70.6551	-9.47026	-1.07498	-2.86269	0.131033	23.0103	0.0419502	-12.8698	6	0.228155	0.0852068	0.484198	0.178338	0	-7	9	Boredom
-0.242942	3.44049	-1.38305	-0.154652	-3.88051	0.121938	22.7225	-0.0124589	-11.7708	2	0.180805	0.0170099	0.252005	0.169657	0	-7	9	Boredom
-0.249538	59.1083	-9.47026	-0.221886	-5.11438	0.110075	23.1114	-0.029047	-11.7823	3	0.20333	-0.0202431	0.0883521	0.169657	0	-7	9	Boredom
-0.260033	17.5856	-2.68255	-0.964762	-3.32948	0.106417	23.0778	0.00081164	-13.9979	5	0.233523	0.095922	0.708488	0.172475	0	-7	9	Boredom
-0.267029	54.8169	-2.68255	-0.713463	-4.60795	0.108196	15.6235	-0.02349	-13.2406	5	0.211573	0.0621741	0.292884	0.183364	0	-7	9	Boredom
-0.267729	33.3183	-1.96349	-0.974682	-2.74773	0.104539	23.3125	0.0186439	-13.1479	18	0.223938	0.0745917	0.498097	0.181917	0	-7	9	Boredom
-0.274126	54.1796	-1.53032	-0.830295	-4.00836	0.111854	25.2462	0.00761278	-13.9365	12	0.207068	0.015007	0.396581	0.196919	0	-7	9	Boredom
-0.279123	25.4293	-9.47026	-0.648434	-4.33046	0.11482	16.762	0.00752984	-12.701	16	0.197962	0.00309009	0.366603	0.169657	0	-7	9	Boredom
-0.28472	9.33082	-1.96349	-1.34392	-3.77348	0.103352	27.9595	-0.0204212	-13.1271	11	0.237549	0.163117	0.562959	0.183669	0	-7	9	Boredom
-0.28462	47.9234	-9.47026	-0.704645	-1.01536	0.101375	12.2861	0.0377202	-12.025	7	0.238795	0.113347	0.748005	0.23682	0	-7	9	Boredom
-21.4887	51.3324	6.12373	-0.013572	2.00242	0.488798	19.7234	0.409046	6.575	6	0.253173	0.411571	0.0771784	0.246339	0	-10	14	Boredom
-21.5203	27.3638	6.55689	-0.107258	3.60992	0.443126	20.1772	0.501027	5.7448	12	0.262279	0.490483	0.345346	0.306039	0	-10	14	Boredom
-21.6385	28.5102	-1.81621	-0.402645	5.50285	0.394587	5.20632	0.527485	6.751	2	0.287679	0.700581	0.524669	0.260502	0	-10	14	Boredom
-21.6089	32.6357	-1.2401	-0.422485	11.9884	0.362854	8.84686	0.495138	3.0469	13	0.266879	0.733027	0.603429	0.324162	0	-10	14	Boredom
-21.6085	48.5909	6.55689	-0.491923	12.0855	0.338337	17.6141	0.471749	3.6552	8	0.295635	0.855001	0.886449	0.258523	0	-10	14	Boredom
-21.5692	39.2501	7.71345	-0.425791	7.66237	0.307098	16.7415	0.501608	2.8438	14	0.294005	0.725417	0.811231	0.351957	0	-10	14	Boredom
-21.5891	45.427	7.56617	-0.19874	5.38987	0.278429	17.5422	0.560081	0.9833	5	0.290842	0.758464	0.758906	0.331473	0	-10	14	Boredom
-21.6017	35.7958	-1.81621	-0.146937	6.06082	0.263699	4.93372	0.547308	2.2292	7	0.302345	0.730123	0.612968	0.342819	0	-10	14	Boredom
-21.5899	45.4572	8.28956	0.0393332	7.05485	0.247289	16.1479	0.521264	-2.5938	12	0.299757	0.748249	0.76899	0.369166	0	-10	14	Boredom
-21.6291	29.0155	-1.81621	0.224501	0.892435	0.207647	9.16226	0.59533	1.3281	10	0.245025	0.262158	0.152532	0.372136	0	-10	14	Boredom
-0.280122	12.8077	-1.67327	-0.16347	-0.610013	-0.31185	5.29498	0.0706477	-6.2563	3	0.373466	0.0360369	-0.0443688	0.673455	0	-23	10	Boredom
-0.277424	37.1044	-1.67327	-0.635207	-0.716056	-0.327963	8.19819	0.215628	-14.6969	4	0.366086	0.0313302	-0.0524084	0.582077	0	-23	10	Boredom
-0.26503	4.10796	7.71345	-0.164572	-2.96477	-0.346549	5.84209	1.00929	-6.5229	7	0.443246	-0.00832613	-0.0473666	0.238572	0	-23	10	Boredom
-0.268628	64.5649	7.28028	-0.772981	-1.33943	-0.346351	7.18223	0.914237	-5.2802	7	0.392828	0.0538622	-0.0322414	0.361094	0	-23	10	Boredom
-0.276624	29.7132	-1.67327	-0.895324	0.32654	-0.345857	2.46019	1.09405	-5.3396	4	0.422447	0.210585	0.0120444	0.338174	0	-23	10	Boredom
-0.26483	41.7918	-1.67327	-0.749835	-1.29484	-0.378875	7.09414	0.800609	-7.1354	2	0.398004	0.0946202	-0.0119381	0.460544	0	-23	10	Boredom
-0.263731	39.2199	-1.38305	-0.423587	-3.57328	-0.420593	8.08325	0.682667	-7.1396	2	0.393691	0.00509294	-0.0571776	0.386071	0	-23	10	Boredom
-0.270927	29.0269	-1.53032	-0.52058	-3.82898	-0.466858	4.27511	1.24293	-6.4625	2	0.411519	0.0180113	-0.0552699	0.239866	0	-23	10	Boredom
-0.278523	57.1285	6.69984	-0.66166	-2.12832	-0.485543	1.97089	0.882969	-6.3427	2	0.432032	0.0990264	-0.0559513	0.229282	0	-23	10	Boredom
-0.282221	28.333	-1.67327	-0.772981	-3.24921	-0.507687	8.42722	0.717834	-5.7708	8	0.405385	0.246536	-0.0265183	0.346169	0	-23	10	Boredom
-0.0821258	36.5425	7.85639	-0.607653	-2.47321	-1.25624	9.99887	0.757065	-8.3396	5	0.355542	0.118053	-0.0597666	0.218392	0	-17	9	Boredom
-0.11341	67.8646	7.133	-0.391623	-2.60403	-1.25574	7.27023	0.709291	-7.7625	6	0.323432	0.0611726	-0.0394633	0.331625	0	-17	9	Boredom
-0.136298	27.7183	6.41395	-0.986806	-3.77249	-1.29825	6.56165	1.09397	-5.326	11	0.326499	0.0892125	-0.0484567	0.218849	0	-17	9	Boredom
-0.123504	31.8061	9.01295	-0.937208	-3.30074	-1.30715	8.91021	1.06577	-7.0313	3	0.347491	0.148697	-0.0242018	0.188771	0	-17	9	Boredom
-0.162084	53.6855	8.86567	-0.305652	-4.24522	-1.30072	10.9267	1.02836	-6.7573	7	0.320077	0.0492557	-0.0578589	0.19669	0	-17	9	Boredom
-0.138097	50.137	7.56617	-0.172287	-2.58421	-1.31733	6.38279	0.407636	-3.9813	6	0.389569	0.0117023	-0.0490018	0.489861	0	-17	9	Boredom
-0.155188	-22.3156	-0.516714	-1.45854	-5.48108	-1.32494	5.04981	0.263817	-30.0708	3	0.343081	-0.0202431	-0.0643996	0.398636	0	-17	9	Boredom
-0.15149	6.81178	4.82423	-0.106156	-5.49396	-1.4065	2.19983	0.493313	2.0885	2	0.431936	-0.0202431	-0.0643996	0.193949	0	-17	9	Boredom
-0.166982	162.815	7.71345	-0.754244	-4.38893	-1.40116	8.82536	1.34835	-30.5	3	0.443246	0.374318	0.0109543	0.172551	0	-17	9	Boredom
-0.143094	-12.5788	6.99006	-0.368477	-2.69421	-1.43467	9.47183	0.481287	-3.4813	7	0.2895	0.0704859	0.0493806	0.285555	0	-17	9	Boredom
-0.0437459	40.3927	-0.0835479	-0.625288	0.793329	-0.408236	10.4247	-0.0355993	4.5063	4	0.348641	-0.0202431	-0.0195688	0.293855	0	0	0	Boredom
-0.0214575	36.3539	-6.14788	-0.982397	1.75069	-0.468045	5.14163	-0.0355993	3.1198	6	0.3311	-0.0202431	0.265767	0.331701	0	0	0	Boredom
-0.0469442	42.3235	-2.5396	-0.894222	0.641697	-0.545253	6.63542	-0.0355993	5.2302	11	0.318448	-0.0202431	0.297244	0.214128	0	0	0	Boredom
-0.0341509	38.6241	-7.7376	-0.407054	1.50491	-0.627206	6.09529	-0.0355993	2.5333	8	0.348066	-0.0202431	0.380093	0.197299	0	0	0	Boredom
-0.0208578	40.1551	-3.98205	-0.245032	0.920185	-0.808412	6.94518	-0.0355993	2.8667	5	0.391103	-0.0202431	0.0675037	0.277103	0	0	0	Boredom
-0.0202581	39.812	-7.7376	-0.782901	0.143193	-0.989321	7.72408	-0.0316182	2.4979	18	0.291417	-0.0201429	0.0125894	0.270859	0	0	0	Boredom
0.0315149	40.2909	-7.7376	-1.21716	0.436547	-1.15916	5.34562	-0.0355993	0.3635	7	0.339727	-0.0202431	0.761495	0.322716	0	0	0	Boredom
-0.020558	38.3601	-5.57177	-1.15434	0.0906671	-1.28738	-2.89562	-0.0355993	1.1188	7	0.351229	-0.0202431	0.588576	0.524128	0	0	0	Boredom
-0.00616547	40.0759	-1.81621	0.447144	1.13029	-1.34521	15.5919	-0.0342723	0.9479	2	0.367332	-0.0202431	0.217939	0.245044	0	0	0	Boredom
0.0323144	36.5199	-0.373769	-0.1282	-0.0669116	-1.42944	11.5254	-0.0341064	1.3448	2	0.369728	-0.0196422	0.145992	0.314568	0	0	0	Boredom
-0.0924205	57.6791	-4.70543	0.809764	-0.285936	0.324003	14.008	0.293343	6.1323	9	0.445738	0.238324	0.17815	0.184049	9	0	0	Boredom
-0.0889223	23.1818	-5.42882	-0.268178	-0.0262781	0.346542	3.50567	-0.0163571	5.0667	11	0.450723	0.538251	0.321499	0.179252	9	0	0	Boredom
-0.0888223	52.7579	-3.54888	-0.135915	-0.923188	0.369477	4.36722	-0.0278029	4.799	16	0.457145	0.728922	0.481064	0.183059	9	0	0	Boredom
-0.0882226	-2.53281	-1.67327	-0.162368	-0.932108	0.374123	2.68043	-0.0202553	5.1781	8	0.459254	0.534345	0.289886	0.176968	9	0	0	Boredom
-0.0880228	99.4959	5.40034	0.40526	-4.8022	0.382724	-0.899537	0.0173168	5.5031	9	0.503058	0.221801	0.0636883	0.173846	9	0	0	Boredom
-0.0884225	4.12304	-4.12932	0.523195	-1.90434	0.396169	10.1765	0.357788	8.0469	8	0.468839	0.190857	0.0334378	0.175064	9	0	0	Boredom
-0.0887224	12.8756	-1.96349	0.341333	-4.21153	0.430472	4.05593	-0.0115465	8.0115	8	0.484271	0.414174	0.252686	0.181993	9	0	0	Boredom
-0.0889223	171.553	-4.84838	0.0657857	-3.03712	0.450046	14.6347	-0.0177671	6.4229	5	0.412478	0.409267	0.288251	0.189684	9	0	0	Boredom
-0.0869233	-98.7315	-5.42882	-0.216375	-4.1818	0.457362	11.7414	-0.0214165	3.9885	8	0.44315	0.44662	0.328994	0.183897	9	0	0	Boredom
-0.0858239	71.7148	5.40034	-0.178901	-2.36419	0.454495	10.0865	-0.0293788	4.1427	21	0.421392	0.529037	0.350115	0.18207	9	0	0	Boredom
-0.00406657	35.1849	-2.39666	0.151757	-5.12925	-0.0484929	7.92683	0.7355	-34.5553	4	0.16451	-0.0105293	-0.0556787	0.247728	9	0	4	Boredom
-0.0256553	42.7571	2.6584	-1.01436	-3.72789	-0.04009	6.94948	1.0316	-23.3188	7	0.20841	0.156408	-0.0257007	0.241085	9	0	4	Boredom
-0.089422	27.8164	1.06867	-0.474288	-1.66648	-0.0435501	17.7694	1.16107	-4.1761	5	0.17352	0.116251	-0.0126194	0.447181	9	0	4	Boredom
-0.0331514	18.5057	-2.39666	0.258669	-0.473247	-0.0929789	12.1413	1.17981	-3.8625	8	0.241733	0.0315305	-0.0608567	0.446381	9	0	4	Boredom
-0.17018	48.8775	5.54762	-0.813762	-1.12041	-0.134301	13.674	1.01708	-4.6428	6	0.206301	0.0111015	0.0282597	0.587027	9	0	4	Boredom
-0.0738302	34.8041	1.93501	-0.0190829	-2.75467	-0.160993	9.69599	1.04653	-6.9042	9	0.193265	0.00729607	-0.0286985	0.371222	9	0	4	Boredom
-0.0502425	50.9817	5.69056	-0.621981	-0.991571	-0.188574	14.4362	1.48885	-7.924	6	0.19547	0.0416449	-0.0624919	0.601571	9	0	4	Boredom
-0.173678	1.2005	-2.39666	-0.19874	-3.77051	-0.220209	19.5413	0.810313	-8.0959	6	0.183584	-0.00642343	-0.00185454	0.338631	9	0	4	Boredom
-0.263031	63.6825	5.8335	-0.78731	-1.62189	-0.257478	12.2633	1.15178	-7.899	7	0.168152	0.0182116	0.00318722	0.520245	9	0	4	Boredom
-0.274226	56.7552	-2.39666	-0.0874187	-4.10053	-0.288223	14.7548	0.962592	-7.0532	13	0.135755	-0.0123318	-0.0477754	0.346169	9	0	4	Boredom
-0.11181	44.209	1.79206	0.124202	2.55544	-0.131237	2.77531	0.430527	11.8656	11	0.284324	-0.0202431	0.567864	0.496791	0	0	10	Boredom
-0.106713	39.8723	-4.41521	-0.202047	3.27495	-0.143594	5.35069	0.21372	11.9531	8	0.272247	-0.0202431	0.517583	0.47585	0	0	10	Boredom
-0.113909	33.356	-0.949881	-0.103952	6.54148	-0.159411	7.91451	0.250297	11.9979	4	0.310588	-0.0202431	0.984695	0.39064	0	0	10	Boredom
-0.119206	39.2388	0.782785	-0.596631	2.39587	-0.157829	0.0215386	0.319138	12	4	0.250393	-0.0202431	0.139587	0.516742	0	0	10	Boredom
-0.1314	42.018	-1.96349	-0.682602	7.51074	-0.181358	5.38241	0.152427	9.9198	5	0.244258	-0.0202431	0.146673	0.418967	0	0	10	Boredom
-0.138396	29.5209	-1.53032	-0.338718	4.52765	-0.20973	-0.691244	0.260333	9.1448	10	0.259978	-0.0173389	0.239196	0.520854	0	0	10	Boredom
-0.143594	45.3855	-1.38305	0.178209	-1.79433	-0.246208	1.69199	0.257513	10.0104	6	0.232948	-0.0202431	0.0451565	0.429628	0	0	10	Boredom
-0.15039	31.8099	-0.806936	-0.220784	2.51579	-0.267265	0.374204	0.219858	10.5229	6	0.240137	-0.0202431	0.195455	0.408763	0	0	10	Boredom
-0.158886	39.9553	1.3589	-0.961456	2.42362	-0.294747	4.9362	0.0861576	10.3198	6	0.264962	-0.0202431	0.63259	0.374268	0	0	10	Boredom
-0.162584	37.7907	-4.41521	-0.693623	6.36904	-0.324701	2.74177	0.319719	10.2448	14	0.262758	-0.0202431	0.181556	0.470672	0	0	10	Boredom
0.00432905	25.697	1.79206	-0.819273	4.35223	-0.712816	3.96344	-0.0355993	7.5021	8	0.316051	0.111444	-0.0643996	1.47872	0	0	10	Boredom
-0.0024674	25.7234	-0.0835479	-1.25023	4.10843	-0.776876	6.78887	-0.0321988	10.8	7	0.329758	0.309826	-0.063037	1.28203	0	0	10	Boredom
0.00312968	49.8806	2.80134	-1.42548	6.05983	-0.779446	13.2315	0.00802748	16.701	9	0.341069	0.490583	-0.0326501	1.22865	0	0	10	Boredom
0.00342952	18.4227	4.39106	-1.37808	7.79517	-0.771637	7.57589	-0.0219141	11.9771	11	0.347395	0.345677	-0.0496831	1.5184	0	0	10	Boredom
0.004429	80.4522	3.23451	-1.19843	7.4156	-0.79388	11.9305	-0.0353505	3.8604	5	0.418229	0.341872	-0.0453227	1.41872	0	0	10	Boredom
0.00492874	28.2651	3.09156	-1.31195	2.12432	-0.781918	5.06529	0.00255339	4.5604	4	0.359855	0.463044	-0.0603117	0.794303	0	0	10	Boredom
0.00492874	19.5578	-1.81621	-1.17087	4.77046	-0.764618	4.90983	0.000231056	10.2563	4	0.332921	0.341571	-0.04396	1.09197	0	0	10	Boredom
0.00382931	33.454	1.93501	-1.4365	3.96869	-0.765211	10.5775	-0.0354334	18.8802	14	0.302632	0.292001	-0.0465491	1.22165	0	0	10	Boredom
3.12947e-05	10.6544	1.21595	-1.55333	3.96571	-0.786268	8.346	-0.0347699	17.8052	18	0.317489	0.322344	0.111653	0.836641	0	0	10	Boredom
0.00153051	66.4316	-0.230824	-0.862259	9.93091	-0.822746	-1.84096	-0.0355993	1.7781	10	0.333784	0.27027	-0.0641271	1.34326	0	0	10	Boredom
0.00592822	-9.0265	2.80134	-1.16867	6.07073	-0.88987	-0.520215	-0.0323646	30.0542	10	0.307233	0.201071	-0.0109842	0.960078	0	0	11	Boredom
0.00572832	6.22727	-1.81621	-0.862259	3.58515	-0.913398	-4.8658	-0.0343552	11.5438	5	0.287008	-0.0143347	-0.0643996	0.897103	0	0	11	Boredom
0.00502869	58.1429	6.26667	-0.80274	6.2739	-0.952447	10.3105	-0.0355993	3.0073	10	0.330621	0.0204147	-0.0643996	0.860399	0	0	11	Boredom
0.00662785	74.66	4.24812	-1.0827	4.50089	-0.957884	3.11546	-0.031867	5.0563	7	0.305699	0.159112	-0.0455952	0.518874	0	0	11	Boredom
0.0106258	-10.3464	5.69056	-0.87328	-0.651637	-1.00375	1.6167	-0.0319499	14.0521	10	0.251447	-0.0101287	-0.0631732	0.829179	0	0	11	Boredom
0.0090266	51.0986	5.25739	-0.713463	0.850811	-1.06801	9.44518	-0.0268076	1.5552	8	0.250872	-0.0094277	-0.0643996	0.772448	0	0	11	Boredom
0.0147236	47.8367	3.95789	-0.892018	3.79823	-1.11843	10.9084	0.0159898	21.4375	9	0.262758	0.171429	-0.0593578	0.694244	0	0	11	Boredom
0.00592822	38.2922	6.69984	-0.764164	1.5505	-1.08927	1.84955	-0.0340234	13.6458	13	0.207164	0.0415447	-0.0534985	0.844941	0	0	11	Boredom
0.00702764	30.0639	7.42323	-0.660558	3.23431	-1.09006	9.82106	-0.01926	0.55	17	0.207931	0.0478537	-0.0618106	0.664089	0	0	11	Boredom
0.00412916	45.6646	-0.516714	-1.13891	6.5286	-1.14127	8.97833	0.0179804	18.7958	4	0.218283	0.191558	-0.0187512	0.772829	0	0	11	Boredom
0.00702764	22.8989	-1.81621	-0.834704	0.975684	-1.1555	4.49869	0.1195	12.5323	7	0.223171	0.267766	-0.05636	0.492679	0	0	0	Boredom
0.0067278	98.7869	6.12373	-0.445631	4.95975	-1.1553	0.409843	-0.0307888	9.0406	9	0.216078	0.000686674	-0.0643996	0.732242	0	0	0	Boredom
0.00742743	-19.0159	-1.81621	-0.819273	-1.26312	-1.21017	8.78628	0.193151	10.3594	9	0.20956	0.275677	0.0478817	0.494887	0	0	0	Boredom
0.0119251	24.4677	-1.81621	-0.445631	8.45522	-1.21195	-0.699843	0.11668	33.8594	5	0.328608	0.356192	0.0214466	0.722419	0	0	0	Boredom
0.0110256	53.0784	5.98078	-0.539317	5.54943	-1.23063	-0.475403	-0.0321988	3.7354	11	0.366182	0.258753	-0.0643996	0.914008	0	0	0	Boredom
0.010126	41.5806	-1.67327	-0.59112	4.63468	-1.26385	5.87085	-0.0302082	11.4458	7	0.348449	0.190957	0.0462466	0.923831	0	0	0	Boredom
0.00722754	59.4854	4.82423	-1.21606	11.0429	-1.28234	1.38261	-0.0315352	20.3729	6	0.363114	0.38984	-0.0600392	1.14603	0	0	0	Boredom
0.00113072	2.82958	2.94862	-1.21606	6.83285	-1.2944	6.45426	-0.00648714	39.7875	7	0.34682	0.694573	0.16466	1.01254	0	0	0	Boredom
0.00602817	43.2549	9.01295	-0.528295	3.50784	-1.28352	4.81238	-0.0313693	18.9719	14	0.250393	-0.00512158	-0.0643996	0.856211	0	0	0	Boredom
0.00592822	36.5274	-1.81621	-0.921777	9.6326	-1.27591	7.61201	-0.0355993	6.6438	7	0.292664	0.197967	-0.0642633	1.14809	0	0	0	Boredom
-0.00176777	34.755	0.492563	-0.652842	-0.373149	-0.607039	25.6856	-0.0341893	-0.0313	4	0.220296	-0.0202431	-0.0643996	0.862912	0	0	20	Boredom
-0.0024674	40.2871	-0.806936	0.471392	-0.475229	-0.655479	26.2954	0.0189757	0.0438	5	0.234386	0.0838048	0.0518334	0.816919	0	0	20	Boredom
-0.00256735	47.7952	-4.84838	0.47029	-1.47025	-0.67792	25.4653	-0.0241535	0.2125	7	0.241095	-0.0190414	-0.0637183	0.922308	0	0	20	Boredom
-0.00446636	36.4256	-2.24938	-0.205353	-0.847868	-0.666551	20.5918	-0.0317011	-2.926	7	0.222596	-0.013133	-0.0643996	1.2336	0	0	20	Boredom
-0.00366678	39.9515	0.0593971	-0.872178	3.68128	-0.733774	24.0677	-0.0343552	-3.8104	6	0.219625	0.0201143	-0.0566326	1.32993	0	0	20	Boredom
-0.00516599	49.2546	-4.12932	-1.29101	8.55829	-0.712322	18.5813	0.00222163	27.6938	1	0.298894	0.201772	-0.0562238	1.07674	0	0	20	Boredom
-0.00196766	20.1235	-1.67327	-0.407054	11.7426	-0.693934	25.149	-0.0173524	3.4063	10	0.298223	0.166622	0.0172224	1.05785	0	0	20	Boredom
-0.00406657	56.28	-4.84838	-0.315572	9.01418	-0.772032	20.373	-0.0137859	-0.7542	7	0.32487	0.233618	-0.021204	0.748994	0	0	20	Boredom
0.00542848	46.5696	0.0593971	0.127508	5.66935	-0.779446	24.0514	-0.0345211	-0.4771	8	0.255281	-0.0136337	-0.0643996	0.899616	0	0	20	Boredom
0.00203025	42.1085	1.06867	-0.637412	3.94887	-0.727348	11.1705	-0.02208	1.6521	7	0.25116	0.0356363	-0.0643996	0.597383	0	0	20	Boredom
0.0933826	41.7729	-1.2401	0.115384	-4.59705	0.0513533	11.0546	0.466358	10.5438	5	0.345861	0.000786816	0.906888	0.265224	0	0	0	Boredom
0.102778	22.7443	-1.53032	-0.141426	0.604037	0.0381064	14.8275	0.814874	10.2052	9	0.251831	0.753456	1.15884	0.297206	0	0	0	Boredom
0.152452	52.3393	-2.24938	-0.0896231	-3.73185	0.00647191	7.07398	0.462708	7.7448	7	0.280874	-0.00912727	0.566502	0.268574	0	0	0	Boredom
0.166844	25.5952	-2.24938	-0.657251	-3.03712	-0.00618187	12.2516	0.386818	8.1323	5	0.268605	-0.0202431	0.712576	0.351347	0	0	0	Boredom
0.166944	35.0643	6.55689	-0.343127	-3.22641	-0.0435501	13.586	0.428371	8.9063	10	0.278669	-0.0202431	0.635724	0.350434	0	0	0	Boredom
0.158249	54.436	4.24812	-0.272587	-3.44643	-0.0576867	16.0613	0.410622	8.9906	13	0.266879	-0.0202431	0.728519	0.334062	0	0	0	Boredom
0.162147	39.0238	6.55689	-0.23401	-3.49103	-0.0716256	14.9904	0.566467	7.601	7	0.263141	-0.0202431	0.482836	0.263929	0	0	0	Boredom
0.151052	28.0766	-2.10643	-0.182207	-1.8092	-0.0857623	12.7103	1.19756	7.0677	6	0.169494	0.587821	0.52535	0.328427	0	0	0	Boredom
0.152951	48.9831	6.84711	-0.366273	9.46412	-0.0983172	15.8758	1.1444	7.1875	3	0.214736	1.05849	1.36801	0.589387	0	0	0	Boredom
0.15555	40.9357	-2.24938	-0.215273	-1.54062	-0.120659	14.0591	1.39712	7.1677	5	0.174287	1.17345	0.899258	0.375943	0	0	0	Boredom
0.184535	37.044	7.99934	-0.95374	-1.48215	-0.167122	-6.64613	1.03409	8.6542	2	0.500757	0.196465	0.602475	0.967616	0	0	10	Boredom
0.0221198	58.6935	-1.67327	-0.393828	1.55545	-0.163168	-6.04743	1.29278	-2.124	7	0.413628	0.26316	0.824313	1.179	0	0	10	Boredom
0.0690953	20.8437	2.6584	-0.415871	-0.417747	-0.172362	2.26623	1.18388	-2.4333	4	0.448135	0.124162	0.764357	1.28081	0	0	10	Boredom
0.0730932	52.4449	-1.67327	-0.603244	0.0222839	-0.180962	15.2826	1.25139	-2.425	8	0.458103	0.220098	0.902937	1.49951	0	0	10	Boredom
0.0474066	27.3638	0.92573	-0.57128	-2.99649	-0.195099	5.96353	0.321212	-2.7792	7	0.426281	0.2915	0.853337	0.837479	0	0	10	Boredom
-0.0106631	112.48	1.21595	0.134122	7.59696	-0.202019	1.64947	1.07315	-2.9896	9	0.384489	0.230914	0.613104	0.717926	0	0	10	Boredom
-0.0501425	-14.5209	1.50184	0.428406	-0.0173586	-0.224954	11.8967	1.27544	-2.725	7	0.427814	0.332458	0.878682	1.23672	0	0	10	Boredom
-0.0732305	13.6185	-1.67327	0.331414	1.20957	-0.236916	6.64621	1.84276	12.5125	7	0.320077	0.875229	1.1602	0.863217	0	0	10	Boredom
-0.0697323	11.2654	0.349619	-0.114973	-0.751735	-0.255896	2.6232	1.41047	-3.5708	7	0.362156	0.492686	0.681236	0.940051	0	0	10	Boredom
-0.0804267	148.704	-1.67327	-0.0664771	1.03118	-0.243539	4.97442	1.15866	-2.1917	13	0.417654	0.125564	0.85906	0.771382	0	0	10	Boredom
0.0653972	38.3828	-1.38305	-1.42878	1.14317	-0.550097	15.0403	-0.0355993	8.8531	6	0.230552	-0.0087267	-0.0453227	0.17415	0	0	10	Boredom
0.0666965	32.8544	-1.09716	-0.946025	1.00145	-0.546142	5.84811	-0.0355993	8.8719	5	0.266496	-0.00171674	0.168475	0.203467	0	0	10	Boredom
0.067596	44.8086	-0.0835479	-1.11686	-1.23835	-0.564233	1.85738	-0.0355993	9.1344	6	0.248476	-0.00962798	0.0174949	0.19471	0	0	10	Boredom
0.0673961	35.1246	-0.373769	-1.29211	6.36309	-0.608027	18.2219	-0.0355993	8.3073	5	0.249818	-0.00191703	0.223389	0.169657	0	0	10	Boredom
0.0677959	36.8329	-0.949881	-1.35273	5.30166	-0.59824	16.284	-0.0355993	9.5396	6	0.239274	-0.0149355	0.141495	0.169657	0	0	10	Boredom
0.0717938	41.8596	-1.67327	-1.37698	3.23828	-0.617715	18.9631	-0.0355993	9.0792	6	0.236303	0.0847061	0.116559	0.169657	0	0	10	Boredom
0.0691952	40.9018	-0.663991	-1.54341	-0.441533	-0.62592	10.8502	-0.0194259	13.6344	4	0.25001	0.0843055	0.0285323	0.172932	0	0	10	Boredom
0.0751921	32.4773	-1.2401	-1.22047	5.22932	-0.593594	3.56806	-0.0355993	9.749	3	0.293622	0.0193131	0.0687301	0.16981	0	0	10	Boredom
0.0764914	41.1356	-0.949881	-1.183	3.63272	-0.660125	6.20717	-0.0355993	9.2406	6	0.246751	-0.00922741	0.10266	0.169657	0	0	10	Boredom
0.0778907	37.9114	-0.806936	-1.15213	4.32646	-0.691957	14.2277	-0.0355993	8.9719	11	0.259307	-0.0191415	-0.0233842	0.169657	0	0	10	Boredom
-0.146492	50.7856	-1.67327	-0.391623	-2.93504	-0.697988	9.94365	0.503764	-5.8719	5	0.258445	0.0102002	-0.0518633	0.457498	10	0	20	Boredom
-0.154288	54.9677	-1.67327	-0.640718	4.55738	-0.696999	2.2325	1.1653	-4.2281	4	0.248859	0.543558	0.25582	0.355003	10	0	20	Boredom
-0.155887	-29.4579	6.12373	-0.0334114	4.03509	-0.693341	3.32853	0.638377	-5.0031	3	0.267838	0.297408	0.296836	0.321726	10	0	20	Boredom
-0.154388	78.2047	4.39106	-0.253849	-4.66345	-0.693836	2.33015	0.276009	-8.6958	5	0.25902	-0.0122317	-0.060993	0.297967	10	0	20	Boredom
-0.15069	37.0817	1.3589	-0.946025	-2.23139	-0.743858	7.18223	0.739233	-22.6292	9	0.259786	-0.0196422	-0.063582	0.369623	10	0	20	Boredom
-0.18947	50.6536	2.51545	-0.478696	-0.574335	-0.792397	7.91021	0.0826741	-12.001	4	0.243683	0.015708	-0.0603117	0.440746	10	0	20	Boredom
-0.187371	34.7927	1.21595	-0.52609	-3.18479	-0.782214	5.63007	0.710535	-13.5615	7	0.256144	-0.0170385	-0.0642633	0.299567	10	0	20	Boredom
-0.167181	21.4509	7.28028	0.0128806	3.7229	-0.763827	8.28418	-0.027637	-12.4094	10	0.236878	0.244834	0.113016	0.570883	10	0	20	Boredom
-0.16978	35.0756	1.3589	-0.307857	5.22139	-0.779051	13.1124	0.101087	-20.1844	8	0.236974	0.491384	0.40462	0.550628	10	0	20	Boredom
-0.16958	22.1787	4.68128	-0.672682	5.42357	-0.839058	9.44384	0.205343	-23.6708	4	0.2641	0.392544	0.261135	0.353099	10	0	20	Boredom
0.152552	33.1976	-2.24938	0.03272	-4.2254	-0.0786445	14.909	0.291187	28.424	6	0.343752	-0.0130328	0.924875	0.371984	10	0	20	Boredom
0.159248	35.2339	-2.10643	-0.332105	-3.85177	-0.0969332	12.0784	0.30313	43.2594	1	0.312984	-0.00972813	0.786976	0.309542	10	0	20	Boredom
0.145755	41.3807	-2.24938	-0.214171	-4.83292	-0.107313	12.1939	0.211896	56.3865	12	0.348066	-0.0161372	0.928282	0.430922	10	0	20	Boredom
0.15505	48.9605	-2.24938	0.199151	-3.83294	-0.0871463	11.7299	0.502188	26.3583	2	0.326499	0.210084	0.78902	0.254639	10	0	20	Boredom
0.119169	14.8403	-2.24938	-0.031207	5.6971	-0.0529415	11.4669	1.45136	17.2198	2	0.159813	1.00351	0.989873	0.406022	10	0	20	Boredom
0.115271	62.9245	-2.24938	-0.146937	13.3035	-0.00133784	13.3898	1.17575	15.0427	1	0.218474	0.983283	1.2778	0.596393	10	0	20	Boredom
0.152052	27.9634	-2.24938	0.0470485	3.75462	0.0331635	11.8464	1.48761	10.0219	4	0.195374	1.13209	1.05037	0.330787	10	0	20	Boredom
0.157349	46.0681	-0.230824	0.0338222	-0.474238	0.0587676	11.1432	0.966822	9.4323	3	0.250393	0.605947	0.936594	0.311446	10	0	20	Boredom
0.157849	40.3173	-2.24938	0.19364	-3.9707	0.0622276	14.0036	0.507496	9.6448	6	0.291897	-0.000314749	0.566502	0.237201	10	0	20	Boredom
0.11667	34.7098	-1.96349	0.192538	-1.79334	0.0640071	14.3075	0.937129	10.0271	9	0.277615	0.501398	1.00268	0.242227	10	0	20	Boredom
-0.289917	49.3602	-9.32732	-0.645127	-2.65854	0.099497	20.962	0.0266891	-12.4823	5	0.187323	0.0243203	0.664066	0.172627	10	0	20	Boredom
-0.293615	13.3356	-2.10643	-0.852339	-1.68531	0.0868432	23.1618	0.159975	-12.7156	6	0.206589	0.139384	0.87473	0.188085	10	0	20	Boredom
-0.295015	37.9114	-1.2401	-0.391623	-2.08273	0.077254	26.2881	0.0221274	-16.999	3	0.212819	0.122259	0.682871	0.210397	10	0	20	Boredom
-0.28542	50.2087	-1.09716	-0.260463	-4.30469	0.0655888	10.9384	-0.0247341	-11.025	8	0.147544	-0.0202431	0.594027	0.169657	10	0	20	Boredom
-0.272427	29.8602	-9.47026	-0.335412	-3.26407	0.0525396	22.9598	0.0262744	-40.6229	1	0.210902	0.0517593	0.689139	0.199508	10	0	20	Boredom
-0.277624	95.1328	-1.38305	-0.346433	-3.63969	0.0423572	24.9448	-0.0177671	-45.2281	6	0.221062	-0.00502144	0.161934	0.169657	10	0	20	Boredom
-0.294615	-37.6561	-1.96349	-0.435711	-3.5941	0.0309886	20.2764	0.0792735	-11.4792	5	0.193936	0.0664802	0.52426	0.177805	10	0	20	Boredom
-0.279523	14.1992	-1.67327	-0.653945	-3.44445	0.0146771	23.6452	-0.00756537	-11.8927	9	0.215024	0.0618736	0.381183	0.201259	10	0	20	Boredom
-0.287219	47.6708	-0.663991	-0.457755	-3.36219	0.018928	19.7258	0.0852453	-10.3229	2	0.17352	0.170929	0.501231	0.259132	10	0	20	Boredom
-0.296314	43.0249	-3.26299	-0.554747	-2.9618	0.0124034	22.2777	0.134927	-9.9375	14	0.214832	0.041745	0.53557	0.18009	10	0	20	Boredom
-21.3083	22.4163	-1.81621	-0.181105	6.80808	0.640347	17.7575	0.470754	12.6313	7	0.263429	0.58742	0.628093	0.362313	10	10	20	Boredom
-21.3441	47.5991	3.23451	-0.175594	4.13122	0.642028	13.8328	0.312088	10.7531	3	0.22921	0.302215	0.181693	0.29317	10	10	20	Boredom
-21.3831	36.8329	6.41395	-0.556952	11.5008	0.634317	15.2966	0.0243668	9.9417	1	0.292472	0.87593	0.944088	0.413789	10	10	20	Boredom
-21.3894	38.5826	5.8335	-0.0675793	7.92897	0.639062	19.5708	0.470256	10.8625	1	0.268892	0.627578	0.839302	0.315253	10	10	20	Boredom
-21.3849	59.5721	3.81495	-0.123791	6.75258	0.654088	-2.03942	0.271447	9.451	4	0.279532	0.535647	0.77662	0.273752	10	10	20	Boredom
-21.364	0.525488	-1.81621	-0.484207	8.50676	0.666841	17.2894	0.139323	5.8583	6	0.309725	0.647706	1.08539	0.449427	10	10	20	Boredom
-21.398	48.4401	-1.81621	-0.117178	5.31356	0.678111	18.9882	0.348499	6.1375	4	0.263908	0.480368	0.546335	0.347464	10	10	20	Boredom
-21.4182	50.9138	4.53401	-0.180003	0.304736	0.673168	4.73422	0.371557	3.8594	7	0.227101	0.196365	0.112062	0.258599	10	10	20	Boredom
-21.4155	12.4758	7.56617	-0.627492	4.1223	0.675738	12.9875	0.441227	7.6417	6	0.277998	0.322043	0.370282	0.268117	10	10	20	Boredom
-21.451	55.4466	-1.81621	-0.122689	4.95479	0.679198	-0.774657	0.560081	8.899	11	0.295347	0.470655	0.395763	0.221438	10	10	20	Boredom
-0.168681	70.6212	-10.0464	0.147348	1.12732	0.149914	12.5187	1.24102	0.3021	3	0.260649	0.542356	0.397807	0.266442	8	8	1	Boredom
-0.164483	18.0796	-9.76048	-0.386112	2.97168	0.146949	14.3418	1.46471	3.1604	4	0.267455	0.612356	0.254866	0.361932	8	8	1	Boredom
-0.163283	116.948	-10.0464	-0.379499	4.08861	0.135283	10.6352	1.55537	-8.6083	10	0.271289	0.699079	0.263451	0.407545	8	8	1	Boredom
-0.161484	-21.6745	-9.18004	-0.0951341	0.209594	0.138546	3.57819	1.01891	3.1698	7	0.229114	0.420383	0.151033	0.402595	8	8	1	Boredom
-0.162984	15.9263	-9.0371	-0.0896231	5.72088	0.151101	0.291651	1.11769	5.5635	8	0.257678	0.587821	0.216031	0.196766	8	8	1	Boredom
-0.162984	36.7273	-3.98205	0.140735	4.30168	0.141709	11.083	1.06652	3.8198	6	0.300236	0.881639	0.293156	0.203467	8	8	1	Boredom
-0.164683	36.5953	-9.0371	-0.210864	1.96575	0.109284	14.0871	1.09837	2.6719	9	0.288925	0.747748	0.376414	0.245501	8	8	1	Boredom
-0.161085	27.345	-9.90343	-0.236214	-0.78444	0.0743871	7.36091	1.11139	1.5771	5	0.249147	0.456234	0.252686	0.215803	8	8	1	Boredom
-0.201663	65.8358	-9.32732	-0.031207	-0.23341	0.0400835	2.45771	1.32338	5.3417	4	0.242821	0.453931	0.553284	0.427115	8	8	1	Boredom
-0.223752	46.7997	-6.14788	-0.0896231	-2.18283	0.0179394	9.9533	0.890268	-10.6021	7	0.232565	0.386635	0.362787	0.381883	8	8	1	Boredom
0.00602817	36.9007	-1.67327	-1.4376	-0.239356	0.0171485	8.25733	-0.0283005	3.3135	2	0.297264	0.236622	-0.0184787	0.992441	10	18	1	Boredom
-0.00386667	36.1767	-1.09716	-0.744324	-3.35723	0.00657077	2.7668	-0.0353505	5.3708	6	0.229881	0.0922167	-0.0643996	0.773133	10	18	1	Boredom
0.0065279	41.2072	4.53401	-0.72228	-3.23533	-0.000349266	16.6046	-0.0350187	3.2083	3	0.196333	0.0428466	-0.0503644	0.988938	10	18	1	Boredom
0.00372936	38.6656	2.36817	-0.688112	-0.789395	-0.013695	16.2518	-0.0355993	3.6448	14	0.236015	-0.00892699	-0.0643996	0.804735	10	18	1	Boredom
0.00482879	39.3406	3.23451	-1.03089	-4.03809	-0.0502724	11.6525	-0.0267247	2.6542	15	0.186077	-0.0114305	-0.0637183	0.652514	10	18	1	Boredom
0.00602817	26.3042	-1.81621	-1.27448	0.0500336	-0.0708348	18.2482	-0.0355993	2.9167	19	0.232373	-0.0132331	-0.0643996	1.0928	10	18	1	Boredom
0.004429	37.5833	2.22523	-1.34832	-1.6199	-0.0888269	11.6093	-0.0355993	2.6531	6	0.213969	-0.00842628	-0.0643996	0.848063	10	18	1	Boredom
0.00432905	40.9848	3.52473	-1.11025	-2.0639	-0.11799	4.26174	-0.0352676	3.0479	3	0.197962	0.025522	-0.0611293	0.661576	10	18	1	Boredom
0.0046289	37.1119	2.6584	-2.15182	-1.1323	-0.126195	10.075	-0.0353505	3.876	5	0.207547	-0.0179398	-0.0643996	0.937233	10	18	1	Boredom
0.00402921	33.2127	3.52473	-1.16977	-2.87954	-0.134895	15.5891	-0.0355164	2.5917	6	0.206685	-0.0142345	-0.0643996	1.0194	10	18	1	Boredom
0.0415096	37.6021	-2.82982	-0.0885209	-3.69519	0.00350618	9.45091	-0.0195918	-9.5823	8	0.152816	-0.0202431	-0.0622194	0.175749	23	-1	14	Boredom
0.0507048	31.5384	-0.516714	-0.182207	-5.52865	0.0127988	7.54493	-0.0354334	-3.35	5	0.180901	-0.0202431	-0.0643996	0.299186	23	-1	14	Boredom
0.0486059	-6.14922	-0.663991	-0.477594	-3.12533	0.021696	10.003	0.000479878	-5.6083	7	0.184447	0.00659507	0.0383433	0.426201	23	-1	14	Boredom
0.0451078	124.965	-1.2401	-0.483105	-4.95185	0.0333612	0.833117	-0.0333599	-14.6542	11	0.187131	-0.0202431	-0.0634458	0.334062	23	-1	14	Boredom
0.0495055	31.0557	-1.2401	0.652151	-3.41174	0.0444332	10.8168	-0.0147812	-5.999	9	0.156075	-0.0183404	-0.0368743	0.185268	23	-1	14	Boredom
0.0479063	41.8031	-0.373769	-0.204251	-5.22439	0.0411709	11.4516	-0.0256464	-15.199	11	0.187898	-0.0202431	-0.0639908	0.249765	23	-1	14	Boredom
0.0455076	36.3464	-7.01421	-0.230703	-0.464327	0.0387984	7.67937	0.0575431	-13.125	8	0.364552	0.0589695	-0.0154809	0.278397	23	-1	14	Boredom
0.0441083	40.5058	-1.38305	-1.00003	0.113461	0.0524407	12.6902	-0.0176841	22.1844	14	0.181955	-0.00822599	-0.0101666	0.250299	23	-1	14	Boredom
0.0482062	36.1578	-5.86199	-0.463266	-4.10251	0.0909952	10.0451	-0.0287152	10.7427	6	0.252406	-0.0199426	-0.0579952	0.243597	23	-1	14	Boredom
0.0514045	86.3878	-0.949881	0.146246	-2.30473	0.128067	13.7176	-0.0292958	-12.7458	8	0.335893	0.00369094	-0.0293798	0.17811	23	-1	14	Boredom
0.120568	37.176	-0.373769	-2.16064	-1.08671	-0.58005	10.1974	-0.0355993	9.0094	9	0.263812	-0.00712443	0.0717279	0.172094	45	5	-7	Boredom
0.121168	46.8638	-1.38305	-0.987908	1.53068	-0.600316	13.5944	-0.0355993	9.0927	8	0.269755	-0.00111589	0.272581	0.173693	45	5	-7	Boredom
0.121968	33.0317	-1.53032	-1.23149	2.25514	-0.654688	10.525	-0.0355993	8.1063	5	0.269276	0.0636762	0.198998	0.173922	45	5	-7	Boredom
0.122467	38.5298	-0.949881	-1.80463	2.37407	-0.696109	18.7913	-0.0333599	8.9844	11	0.27426	0.0317308	0.199271	0.175825	45	5	-7	Boredom
0.124266	41.3392	-0.373769	-1.80904	0.831981	-0.718352	10.1974	-0.0355993	9.6438	11	0.231798	-0.00211731	0.196682	0.169657	45	5	-7	Boredom
0.124466	37.6549	-0.373769	-0.842419	4.3889	-0.720132	16.6475	-0.0352676	9.4635	8	0.316531	0.0842054	0.505592	0.192121	45	5	-7	Boredom
0.126165	39.8761	-0.0835479	-0.688112	5.03111	-0.7575	10.1974	-0.0345211	8.9583	1	0.336564	0.128068	0.674286	0.197071	45	5	-7	Boredom
0.127565	31.9645	-0.949881	-0.914062	3.80318	-0.822944	15.6269	-0.031867	8.9844	7	0.312505	0.10143	0.483244	0.182298	45	5	-7	Boredom
0.128964	42.8816	-0.949881	-1.47949	-0.313686	-0.851118	16.1272	-0.0355993	9.0521	12	0.23151	0.0167094	0.206084	0.169657	45	5	-7	Boredom
0.129963	39.6196	-1.53032	-1.1863	2.40777	-0.833324	18.072	-0.0347699	9.0594	4	0.281832	0.0794987	0.465394	0.182222	45	5	-7	Boredom
-0.279123	12.8454	7.133	-0.227397	-5.25412	-0.310861	24.0125	0.527153	-6.2553	5	0.132496	-0.0148354	-0.0370106	0.22951	81	-1	1	Boredom
-0.276424	37.1421	-2.24938	-0.60655	-1.34142	-0.326975	26.167	1.02861	-14.6959	1	0.158184	0.0147066	-0.051182	0.560146	81	-1	1	Boredom
-0.264031	4.14567	5.25739	-0.396032	-1.76856	-0.34556	16.6212	0.987391	-6.5219	2	0.160484	0.0218167	-0.0188875	0.512459	81	-1	1	Boredom
-0.267629	64.6026	2.36817	0.217888	-4.45929	-0.345362	29.6305	0.606362	-5.2792	4	0.183584	-0.00412016	-0.0571776	0.292104	81	-1	1	Boredom
-0.275625	29.7509	-0.230824	-0.544828	-4.1263	-0.344868	18.2259	0.732017	-5.3386	4	0.156746	-0.0108297	-0.0637183	0.49207	81	-1	1	Boredom
-0.263831	41.8295	-1.09716	-0.797229	-2.8399	-0.377887	17.6884	1.13511	-7.1344	17	0.184064	0.0103003	-0.0231117	0.553902	81	-1	1	Boredom
-0.262732	39.2576	-2.39666	-0.347536	-2.97468	-0.419605	22.3246	0.982249	-7.1386	11	0.151378	0.0116022	-0.0639908	0.439451	81	-1	1	Boredom
-0.269928	29.0646	7.71345	-0.657251	-3.52472	-0.46587	19.6448	0.880895	-6.4615	15	0.176971	0.00869806	-0.0634458	0.426887	81	-1	1	Boredom
-0.277524	57.1662	5.11445	-0.745426	-2.6843	-0.484554	19.0723	0.65596	-6.3417	10	0.185981	-0.000414891	-0.0643996	0.433588	81	-1	1	Boredom
-0.281222	28.3707	4.39106	-0.445631	-5.41963	-0.506698	18.8622	0.465197	-5.7698	6	0.177546	-0.000515034	-0.0566326	0.278702	81	-1	1	Boredom
0.00392926	51.4606	4.82423	-0.826988	-5.10249	-0.216353	15.7223	0.0789418	20.8979	5	0.333976	0.0977246	0.192185	0.260426	0	-19	1	Boredom
0.00133062	32.2888	6.84711	-0.780696	-3.30074	-0.198658	13.2538	0.00213869	54.7156	11	0.311355	0.0447493	0.027851	0.327132	0	-19	1	Boredom
0.00243004	41.7616	7.133	-0.18882	-0.216562	-0.166035	12.7532	0.0466778	23.8781	1	0.321323	0.180442	0.447407	0.252583	0	-19	1	Boredom
0.00372936	66.9822	6.99006	-0.496331	-1.03914	-0.115024	5.83139	0.0485855	8.6604	12	0.31979	-0.00101575	0.130185	0.316167	0	-19	1	Boredom
0.00432905	5.45421	0.92573	-0.627492	-1.79334	-0.0681656	12.991	-0.0269735	8.0708	7	0.330525	0.209984	0.567047	0.217479	0	-19	1	Boredom
0.00332957	40.2343	3.81495	-0.862259	1.86665	-0.0822034	11.5987	0.101253	7.0948	13	0.362635	0.164519	1.08403	0.188847	0	-19	1	Boredom
0.00402921	23.8078	7.133	-0.543726	-1.05995	-0.134104	11.9779	-0.0187624	5.8875	4	0.336947	0.103132	0.379957	0.273448	0	-19	1	Boredom
0.004429	46.7054	2.22523	-0.691419	0.545564	-0.174339	13.593	0.10117	4.8052	6	0.318831	0.0857075	0.18837	0.215727	0	-19	1	Boredom
0.00392926	20.0895	-1.96349	-0.941616	2.82203	-0.200338	6.07771	0.0885629	7.8552	11	0.337043	0.154205	0.348207	0.222276	0	-19	1	Boredom
0.00382931	40.947	-1.53032	-0.478696	-1.54657	-0.231676	11.6802	0.0722236	55.8844	9	0.320269	0.114849	0.418792	0.261416	0	-19	1	Boredom
-0.0884225	-17.4321	4.68128	0.0172894	3.29179	-0.242847	8.44231	0.960767	-2.6542	1	0.374233	0.100328	0.954853	0.845931	0	0	33	Boredom
0.0170224	34.0649	-1.67327	-0.230703	1.87458	-0.242155	-0.735769	1.21399	-0.625	6	0.402126	0.216393	1.1835	1.3163	0	0	33	Boredom
0.118669	55.5937	-1.38305	-0.305652	2.40579	-0.259752	-1.72631	1.30945	-3.1896	1	0.42005	0.156007	0.821451	1.20756	0	0	33	Boredom
0.121068	38.2621	-1.67327	-0.168981	1.91125	-0.291683	8.0649	1.46828	-0.3979	4	0.399538	0.164119	1.13322	1.21106	0	0	33	Boredom
0.15515	38.2809	3.38178	-0.585609	4.99245	-0.288519	3.55258	1.51912	-3.4396	5	0.438358	0.216894	1.41583	1.8996	0	0	33	Boredom
0.145855	24.4187	4.96717	-0.0356158	0.42961	-0.356237	15.6607	1.18156	-3.926	3	0.40318	0.267265	0.966572	1.65227	0	0	33	Boredom
0.129963	65.7604	0.202342	0.205764	2.07675	-0.39578	8.1551	1.20412	-3.7958	6	0.385064	0.333259	1.0144	1.30457	0	0	33	Boredom
0.134361	25.4557	-1.67327	-0.393828	0.919194	-0.417034	3.83722	0.992948	-3.2781	9	0.408069	0.189455	0.436778	0.637437	0	0	33	Boredom
0.125866	37.7417	6.55689	-1.1345	-2.44248	-0.463497	4.4599	1.299	-3.7615	10	0.419667	0.134777	0.425332	1.641	0	0	33	Boredom
0.120668	46.7733	-1.67327	-1.27889	-4.75661	-0.454007	0.584981	0.46163	16.576	9	0.414107	0.132674	0.370009	0.944696	0	0	33	Boredom
-0.060737	53.9043	-1.2401	-0.702441	-1.46332	-0.123625	27.1285	0.0641783	-7.2115	12	0.221638	0.12997	0.313732	0.211767	0	13	30	Boredom
-0.0821258	22.9781	-1.67327	-0.872178	-3.32552	-0.155259	31.0126	-0.0131224	-3.949	7	0.280011	0.0877103	0.532981	0.18245	0	13	30	Boredom
-0.0828255	52.0942	-3.98205	-0.693623	-1.06987	-0.148735	25.4356	0.0553037	-10.8833	9	0.249243	0.109942	0.625913	0.178795	0	13	30	Boredom
-0.0877229	-45.3263	-1.67327	-0.81266	-2.23337	-0.178194	24.4152	0.0446873	-13.8708	3	0.260362	0.0222173	0.580264	0.177881	0	13	30	Boredom
-0.091421	125.429	-8.74688	-1.12568	-0.98067	-0.193517	29.3843	0.0265233	-14.6844	13	0.206014	0.0152073	0.957715	0.181384	0	13	30	Boredom
-0.115209	23.8719	-8.17076	-0.280302	-1.70216	-0.190551	17.4345	1.13602	-19.1583	1	0.520599	0.72782	0.795425	0.236668	0	13	30	Boredom
-0.130101	49.1754	-0.806936	1.1779	-2.16003	-0.192825	35.9767	0.364424	-22.5427	11	0.274548	0.241028	1.0095	0.464809	0	13	30	Boredom
-0.122605	18.238	-0.0835479	-0.638514	-0.748761	-0.216749	18.6322	0.00686631	-14.6167	14	0.258732	0.128168	0.263451	0.231947	0	13	30	Boredom
-0.114809	65.5756	-1.67327	-0.411463	0.139229	-0.231577	26.6451	0.0795224	-12.4802	1	0.277807	0.105035	0.376822	0.231185	0	13	30	Boredom
-0.118907	53.7949	-3.26299	-0.699134	-3.46724	-0.215463	27.8676	-0.0215823	-12.2365	2	0.318448	0.0327322	0.444954	0.18938	0	13	30	Boredom
-12.1613	34.6193	-1.81621	0.0128806	0.024266	0.148926	11.1537	0.847885	3.1219	5	0.262087	0.187152	0.160163	0.268422	0	-24	32	Boredom
-12.8703	41.6485	6.41395	-0.821478	2.17883	0.181252	16.8518	0.769672	5.1042	3	0.231989	0.332558	0.729473	0.566314	0	-24	32	Boredom
-13.932	40.3475	4.68128	-0.429098	5.03507	0.215259	15.5826	1.1614	6.0583	6	0.216941	0.169727	0.0429762	0.423841	0	-24	32	Boredom
-14.1901	43.2436	4.82423	-0.197638	1.73781	0.226826	6.15911	0.89118	5.5167	6	0.198537	0.217595	0.223526	0.423765	0	-24	32	Boredom
-14.4978	42.1726	1.79206	-0.354149	-1.16798	0.243829	14.2681	1.00647	6.9813	8	0.211286	0.210285	0.337851	0.416987	0	-24	32	Boredom
-15.0243	31.3008	7.42323	-0.544828	1.1739	0.270817	13.952	0.992699	7.2635	5	0.237741	0.23542	0.233745	0.416074	0	-24	32	Boredom
-16.1343	44.7369	6.26667	-0.183309	0.716026	0.279022	16.631	1.23986	7.3396	2	0.233236	0.0739908	0.0279872	0.526108	0	-24	32	Boredom
-16.7186	25.1088	-1.81621	0.126406	6.69609	0.285448	7.37285	0.745121	6.9115	12	0.287104	0.393445	0.199407	0.299414	0	-24	32	Boredom
-17.1629	25.0069	-0.230824	-0.432404	7.56822	0.273091	12.8448	0.632322	5.7844	7	0.30129	0.724015	0.425332	0.210854	0	-24	32	Boredom
-17.1308	68.9695	7.133	0.10326	3.9122	0.248377	8.55181	0.910837	4.4021	7	0.255569	0.51702	0.360743	0.283423	0	-24	32	Boredom
0.0508048	-14.2267	-0.516714	0.276304	-2.55447	0.117094	11.9157	-0.0331111	1.6854	8	0.282791	-0.0202431	-0.0554062	0.189532	0	-20	5.5	Boredom
0.0592004	26.5003	0.782785	-0.218579	-3.70212	0.0838774	5.91939	-0.0341893	3.1115	8	0.186556	-0.0106294	-0.0338765	0.20065	0	-20	5.5	Boredom
0.0536033	81.6175	-7.01421	-0.0510464	-5.21845	0.0934666	8.0799	-0.0355993	6.7344	7	0.178792	-0.0202431	-0.0643996	0.176739	0	-20	5.5	Boredom
0.0494055	-6.00969	-7.01421	0.311574	-3.51481	0.133899	7.79106	-0.0335258	-9.7979	6	0.211094	-0.0159369	-0.0342853	0.267508	0	-20	5.5	Boredom
0.025418	61.2879	2.80134	-0.337616	-4.16197	0.162865	10.4434	-0.0271394	-6.3719	8	0.210519	-0.0130328	0.0571477	0.250375	0	-20	5.5	Boredom
0.0438084	31.8287	-7.01421	0.260873	-3.84682	0.161678	10.5266	-0.0312035	-6.6323	10	0.155308	-0.00852642	0.0725455	0.272305	0	-20	5.5	Boredom
0.0575013	54.1909	-0.516714	0.408567	-5.48504	0.171268	10.5058	-0.0302911	-1.2135	10	0.17352	-0.0202431	-0.0643996	0.325914	0	-20	5.5	Boredom
0.0608995	22.8348	-0.373769	-0.296835	-1.58918	0.20132	14.079	-0.0203382	-8.0302	8	0.212244	-0.0193418	-0.038237	0.287459	0	-20	5.5	Boredom
0.0541031	71.0926	-1.96349	-1.12789	-4.16197	0.170674	9.8974	-0.0307888	-5.6656	10	0.163168	-0.0202431	-0.0582677	0.466636	0	-20	5.5	Boredom
0.0582009	18.4529	-7.01421	1.23852	-1.95092	0.17542	8.21262	0.0528155	6.301	9	0.206589	-0.00802571	0.0741806	0.189684	0	-20	5.5	Boredom
0.00392926	37.8171	3.52473	-1.26456	-0.202687	-0.224855	13.3845	0.271613	28.0802	11	0.348257	0.2212	0.88059	0.2554	0	-10	0	Boredom
0.00482879	31.8174	-1.96349	-1.54562	-2.7953	-0.191935	10.5527	0.503349	12.5188	14	0.314518	0.370913	0.559961	0.446381	0	-10	0	Boredom
0.00482879	44.571	3.66767	-0.140324	-3.13226	-0.154073	11.0236	0.344684	6.5698	1	0.388803	0.159212	0.0109543	0.347235	0	-10	0	Boredom
0.00412916	32.5867	4.96717	-0.628594	1.42563	-0.114332	13.4628	0.425385	20.5208	10	0.246463	0.536748	0.497143	0.316167	0	-10	0	Boredom
0.00432905	40.8754	-1.96349	0.108771	-1.83893	-0.133412	13.28	-0.00399892	54.8344	2	0.347491	0.417679	0.275306	0.173313	0	-10	0	Boredom
0.00272989	22.9517	4.39106	0.03272	-4.86959	-0.135092	15.1247	0.0412867	56.0635	0	0.381326	0.367408	0.00495865	0.25601	0	-10	0	Boredom
0.00512863	42.3084	4.68128	-0.666069	-3.2502	-0.121252	15.821	0.107059	53.1219	1	0.319598	0.404761	0.180466	0.47151	0	-10	0	Boredom
0.00572832	41.5429	5.98078	-0.416974	-1.55251	-0.0943629	11.5443	0.157652	56.0229	7	0.355926	0.184748	0.48815	0.181765	0	-10	0	Boredom
0.00582827	40.8151	5.25739	-0.886507	-3.21056	-0.109192	12.2736	0.205592	53.0958	4	0.399634	0.169727	0.254594	0.272305	0	-10	0	Boredom
0.00762733	31.1726	5.8335	-0.764164	-3.79925	-0.140233	3.74855	0.0897241	5.4229	5	0.304837	-0.0202431	-0.0116655	0.186562	0	-10	0	Boredom
0.00682775	55.341	-0.516714	0.871487	-2.02327	-0.506599	19.2652	-0.0037501	2.3313	2	0.228922	-0.0201429	0.248598	1.64541	0	9	-10	Boredom
0.00892665	10.6017	-2.10643	1.1294	-0.678396	-0.551579	16.6147	0.0357297	2.9938	3	0.248188	-0.0193418	0.367557	1.72834	0	9	-10	Boredom
0.0088267	45.5929	-0.0835479	1.12058	-1.77352	-0.585883	16.2967	0.111123	3.6552	6	0.271384	-0.0202431	0.107565	1.72407	0	9	-10	Boredom
0.00812707	35.9995	-0.230824	0.805356	-1.166	-0.636992	16.2755	0.0563819	3.9969	6	0.293814	-0.0202431	0.615693	1.67526	0	9	-10	Boredom
0.010226	76.4964	-0.0835479	0.810866	-2.13922	-0.68306	16.93	-0.00267187	4.2385	3	0.294389	-0.0202431	0.656981	1.67861	0	9	-10	Boredom
0.0232192	3.67806	-0.0835479	0.897939	-1.20267	-0.725866	15.3272	0.0229568	2.7417	1	0.302345	-0.0202431	0.92324	1.6081	0	9	-10	Boredom
0.0430089	29.6038	-0.949881	0.932107	-0.33648	-0.741287	15.6097	0.0275185	1.1188	1	0.305124	-0.0200428	0.856743	1.58069	0	9	-10	Boredom
0.0125248	52.3393	-6.00493	0.573896	-0.399908	-0.779743	3.46105	-0.0125418	-1.3115	1	0.400784	-0.0188411	0.737921	0.808238	0	9	-10	Boredom
0.0248184	20.5307	0.635508	1.15585	2.10054	-0.829567	13.2451	0.53412	12.175	1	0.340589	-0.00281831	0.897486	1.52845	0	9	-10	Boredom
0.0156232	12.3024	-6.58104	1.32228	-2.19274	-0.853491	13.4056	0.332243	25.9292	7	0.330429	-0.0189412	0.892444	1.4009	0	9	-10	Boredom
-0.0525413	40.4606	-0.806936	-0.30455	-2.06687	0.20478	-1.85539	0.218614	0.2219	4	0.344807	0.0386406	0.580264	0.189608	0	-1	0	Boredom
-0.0629358	7.2643	-2.10643	-0.196536	-0.54163	0.200134	-5.07037	0.977438	0.0469	5	0.407206	0.322444	1.10815	0.240704	0	-1	0	Boredom
-0.0518416	66.3599	3.66767	-1.01216	2.1273	0.204681	-1.41196	1.2207	-2.7708	10	0.391486	0.461842	1.41338	0.265224	0	-1	0	Boredom
-0.058738	41.8634	-1.81621	-0.614266	1.31562	0.212096	7.34017	1.23505	-2.0865	2	0.462417	0.28419	1.85147	0.273143	0	-1	0	Boredom
-0.0791274	62.7058	-2.10643	-0.804945	4.23826	0.21783	6.90706	1.03881	-1.2531	6	0.481491	0.304518	1.99141	0.235069	0	-1	0	Boredom
-0.0682331	14.3689	3.23451	-0.677091	3.47118	0.211602	8.40572	0.84183	-1.9344	5	0.514176	0.0442486	1.44976	0.20301	0	-1	0	Boredom
-0.0661342	38.56	6.69984	-0.657251	3.98851	0.229	10.0902	1.02297	-2.0896	2	0.489543	0.272573	1.57567	0.2123	0	-1	0	Boredom
-0.0456449	46.63	-1.53032	-1.25133	6.11929	0.223069	-3.0569	1.50046	-3.0281	1	0.432511	0.571398	1.37305	0.295302	0	-1	0	Boredom
-0.0167599	34.9813	-1.96349	-0.863361	1.10056	0.208142	-0.0323501	0.778961	-2.4958	2	0.478232	0.21399	1.07722	0.208722	0	-1	0	Boredom
-0.00696505	44.7897	5.11445	-1.20835	1.12732	0.206955	9.85746	0.758807	-1.5344	6	0.53651	0.116551	1.44799	0.194025	0	-1	0	Boredom
-0.163883	54.5453	-10.0464	-0.221886	4.74469	0.0477944	10.3526	1.13146	0.4	3	0.230935	0.623071	0.273807	0.433664	0	9	-11	Boredom
-0.167081	20.5345	-10.0464	-0.0510464	2.08765	0.061931	3.51054	1.22601	4.2125	5	0.249818	0.781596	0.58953	0.396123	0	9	-11	Boredom
-0.17058	40.932	-10.0464	0.133019	1.97071	0.0732997	9.10235	1.22742	6.0927	10	0.245121	0.725316	0.510633	0.350891	0	9	-11	Boredom
-0.172079	51.1477	-10.0464	-0.336514	2.94195	0.0677637	13.0844	1.11529	5.3417	7	0.25001	0.756561	0.428466	0.269793	0	9	-11	Boredom
-0.174178	41.8709	-3.54888	0.0481507	1.45536	0.0776494	16.3944	0.926098	7.0979	4	0.225855	0.534746	0.536251	0.324391	0	9	-11	Boredom
-0.186671	86.9346	-10.0464	0.0944427	-0.438559	0.104143	2.55029	1.04653	-15.4875	17	0.236399	0.542056	0.379275	0.331397	0	9	-11	Boredom
-0.175177	-9.82973	-10.0464	-0.226295	3.60695	0.122234	6.17545	1.24965	4.149	6	0.262374	0.685259	0.395627	0.423384	0	9	-11	Boredom
-0.167881	41.6409	-9.61321	0.234421	-0.5228	0.115018	11.9259	1.13561	0.4156	6	0.234769	0.398252	0.249416	0.345789	0	9	-11	Boredom
-0.168181	39.2878	-10.0464	-0.0279004	4.58215	0.131527	8.23163	1.47964	3.4385	1	0.2641	0.957947	0.653574	0.465265	0	9	-11	Boredom
-0.162484	10.2773	-10.0464	0.0900339	0.0639084	0.142401	1.59062	1.14697	1.7063	1	0.24052	0.343374	0.257455	0.277407	0	9	-11	Boredom
0.0458074	41.6786	-1.09716	-1.21606	0.143193	-0.277843	18.2717	-0.0355993	10.3115	8	0.235248	-0.0202431	0.00604876	0.171104	0	20	-21	Boredom
0.0483061	36.9158	-0.516714	-0.980193	1.6387	-0.305721	13.0644	-0.0355993	9.9917	10	0.218474	-0.0202431	-0.0623556	0.17118	0	20	-21	Boredom
0.0501052	28.8572	-0.373769	-0.886507	1.94593	-0.337553	11.8701	-0.0355993	9.8542	15	0.299277	-0.0202431	0.166567	0.278093	0	20	-21	Boredom
0.0551026	50.2577	0.349619	-0.995624	3.28089	-0.411498	13.2604	-0.0355993	9.6594	7	0.235248	-0.0202431	-0.0468216	0.180166	0	20	-21	Boredom
0.0564019	39.3821	-0.949881	-1.01436	2.31659	-0.440167	17.5688	-0.0355993	9.1292	8	0.239274	-0.0202431	-0.0430062	0.180318	0	20	-21	Boredom
0.0576012	43.9752	-0.373769	-0.943821	2.46624	-0.448174	6.4019	-0.0355993	9.1417	7	0.237357	-0.0202431	0.0427037	0.172856	0	20	-21	Boredom
0.0593004	29.5359	-0.663991	-1.10584	1.80421	-0.446296	18.2966	-0.0355993	9.1365	7	0.227293	-0.0202431	-0.0207952	0.174835	0	20	-21	Boredom
0.0609995	40.8641	-0.949881	-1.24031	-0.988598	-0.442638	13.2883	-0.0355993	9.0313	4	0.230743	-0.0200428	0.0255345	0.1708	0	20	-21	Boredom
0.0623987	38.7674	-0.516714	-1.19071	2.27497	-0.477535	11.61	-0.0355993	9	7	0.269659	-0.00822599	0.170792	0.26035	0	20	-21	Boredom
0.0608995	40.7547	-0.806936	-1.2844	0.464297	-0.495231	14.4459	-0.0355993	9.0781	20	0.253269	-0.0202431	-0.00267212	0.187476	0	20	-21	Boredom
0.227313	18.913	-0.373769	-0.749835	-3.82501	0.0766608	9.72828	-0.0312864	-21.901	17	0.174574	-0.0201429	-0.0642633	0.509203	0	9	-10	Boredom
0.209622	29.9394	-1.81621	-0.779594	-2.7289	0.0521441	6.40801	-0.0245682	17.6823	11	0.291034	0.000586532	0.0313938	0.822021	0	9	-10	Boredom
0.164346	89.8609	-0.949881	-0.501842	1.7279	0.0213006	18.0629	-0.0214994	53.1354	8	0.195087	-0.0199426	-0.0600392	0.93038	0	9	-10	Boredom
0.179837	-12.3299	-1.38305	-0.343127	1.86764	-0.00697273	0.564343	-0.0273882	12.4083	6	0.142272	-0.0202431	-0.0519996	1.0344	0	9	-10	Boredom
0.162946	55.7634	0.349619	-0.648434	-0.891474	-0.0233831	9.47021	-0.0156106	39.4698	13	0.152145	-0.0155364	-0.0346941	0.875248	0	9	-10	Boredom
0.15495	36.3502	-0.663991	-0.886507	-2.79035	-0.0333677	15.3098	-0.0354334	54.3177	5	0.153775	-0.0202431	-0.0643996	0.913779	0	9	-10	Boredom
0.15595	24.0378	-0.373769	-0.327696	-1.42863	-0.0448352	25.5806	-0.0338576	56.4656	3	0.109779	-0.0202431	-0.0643996	1.04125	0	9	-10	Boredom
0.150253	47.1466	0.92573	-0.102849	-4.92212	-0.060949	1.55995	-0.0300423	33.1177	9	0.238699	-0.0202431	-0.0643996	0.805344	0	9	-10	Boredom
0.139558	27.164	-0.806936	0.318187	4.62477	-0.0871463	8.89129	0.1088	-58.6177	5	0.187898	-0.0202431	-0.0611293	0.789277	0	9	-10	Boredom
0.0633982	48.6512	-1.09716	-0.054353	-1.68135	-0.139343	10.3249	0.0657542	-19.65	9	0.271384	-0.0202431	-0.0637183	0.793465	0	9	-10	Boredom
-0.078028	30.4297	-5.42882	1.08641	-1.38899	0.289106	12.3418	-0.0170206	4.6531	3	0.407206	-0.0202431	-0.0618106	0.173541	0	-1	-10	Boredom
-0.0772284	29.5548	5.40034	-0.441222	-1.71604	0.287623	13.2879	0.127047	4.9583	3	0.445547	0.326049	0.00632129	0.171561	0	-1	-10	Boredom
-0.0763289	-7.18248	3.81495	-0.658353	-0.314677	0.282482	3.37362	0.185438	4.2323	9	0.4651	0.294104	0.104704	0.169886	0	-1	-10	Boredom
-0.0762289	128.785	-5.42882	0.243238	-5.62478	0.259943	6.08984	0.160141	4.651	5	0.371837	0.195964	0.358563	0.170038	0	-1	-10	Boredom
-0.0767286	5.95953	-5.42882	-0.0797034	-3.12037	0.236217	9.19819	0.145543	6.0604	9	0.383723	0.144191	0.306919	0.267508	0	-1	-10	Boredom
-0.0762289	10.8015	-1.09716	0.98391	-1.9866	0.213678	10.4454	-0.0297105	5.3563	5	0.395608	-0.0202431	-0.060993	0.169657	0	-1	-10	Boredom
-0.0759291	67.265	-5.42882	0.492333	0.498984	0.181747	15.2513	0.121159	5.9698	4	0.402605	0.0727891	0.018585	0.178719	0	-1	-10	Boredom
-0.07413	9.74186	-5.42882	0.200253	3.21846	0.18926	0.420162	0.0672471	5.7771	4	0.438262	0.17223	0.148581	0.18443	0	-1	-10	Boredom
-0.0718312	38.7184	-5.42882	0.333618	1.7497	0.189161	6.73039	0.00155811	4.6031	7	0.437974	0.263861	0.17815	0.210854	0	-1	-10	Boredom
-0.0723309	47.1541	3.95789	0.346844	1.14119	0.167214	6.28791	0.102912	4.826	2	0.412286	0.204977	0.207447	0.286088	0	-1	-10	Boredom
-0.0653346	19.0789	-3.11571	-1.00554	-5.36017	-0.544561	19.766	-0.0355993	-17.3427	3	0.166427	-0.0202431	-0.0643996	0.440898	0	10	10	Boredom
-0.0642352	64.3198	-2.24938	-0.993419	-5.13222	-0.571746	17.6446	-0.0355993	-10.3969	8	0.16566	-0.0202431	-0.0643996	0.42978	0	10	10	Boredom
-0.064535	12.6493	-2.39666	-0.588915	-5.26899	-0.627601	13.9602	-0.034687	-13.7906	9	0.148886	-0.0202431	-0.0643996	0.227606	0	10	10	Boredom
-0.066434	51.5361	-7.59465	-0.692521	-4.41172	-0.636498	2.54886	-0.0354334	-13.5542	6	0.141122	-0.0202431	-0.0643996	0.204533	0	10	10	Boredom
-0.0677333	1.90945	-4.70543	-0.907448	-5.54252	-0.618407	8.4341	-0.0352676	-12.3448	8	0.146873	-0.0202431	-0.0643996	0.257076	0	10	10	Boredom
-0.0637354	45.3101	-9.0371	-1.29211	-5.13123	-0.698779	12.9935	-0.0343552	-17.3198	3	0.161922	-0.0202431	-0.0643996	0.345103	0	10	10	Boredom
-0.0579385	22.601	0.0593971	-1.31085	0.0282302	-0.771834	14.0634	-0.0319499	-14.7604	4	0.162785	-0.0202431	-0.0578589	0.347464	0	10	10	Boredom
-0.0484434	55.0431	-3.11571	-1.49051	-5.0678	-0.796845	20.8738	-0.0355993	-18.4135	9	0.19662	-0.0202431	-0.0643996	0.465722	0	10	10	Boredom
-0.0468442	3.35375	-3.8391	-1.21055	-5.44143	-0.812366	17.2641	-0.0354334	-13.1729	5	0.191636	-0.0202431	-0.0643996	0.366806	0	10	10	Boredom
-0.0663341	87.4701	-9.0371	-0.512864	-4.75067	-0.820571	12.5422	0.000148115	-6.675	10	0.154541	-0.0123318	-0.036193	0.249842	0	10	10	Boredom
-0.174378	34.3666	-1.67327	-0.141426	-1.7309	-0.653798	7.18223	0.248473	-7.549	15	0.360718	0.0275248	-0.0342853	0.524052	5	-20	2	Boredom
-0.271727	75.8403	5.11445	-0.814864	-3.88448	-0.660422	10.3833	0.846226	-3.6167	7	0.339535	0.105335	0.0129982	0.198746	5	-20	2	Boredom
-0.243142	-15.2826	6.69984	-0.498536	-3.39886	-0.665365	2.46019	0.746034	-6.1208	13	0.289405	0.0285262	-0.0251556	0.264005	5	-20	2	Boredom
-0.16908	53.365	-1.67327	-0.306755	-4.48803	-0.667836	5.84209	0.754908	-8.0865	12	0.267455	-0.0200428	-0.0639908	0.263472	5	-20	2	Boredom
-0.0993169	3.58001	-1.67327	-0.570178	-2.09066	-0.681478	9.44384	0.706803	-9.0615	8	0.283366	0.0346349	-0.0184787	0.267584	5	-20	2	Boredom
-0.106113	67.5818	-0.949881	-1.65473	-2.0421	-0.70125	3.83569	0.650735	-10.1927	12	0.31816	0.640296	0.120919	0.23682	5	-20	2	Boredom
-0.11311	16.8238	5.8335	-0.159061	0.667464	-0.719934	7.7945	0.546478	-8.9354	10	0.264004	0.233918	0.00318722	0.190217	5	-20	2	Boredom
-0.115408	86.9987	1.64912	-1.31967	-1.90037	-0.753842	3.39216	0.73832	-7.6896	3	0.292759	0.0512585	-0.0135732	0.330483	5	-20	2	Boredom
-0.124304	-13.9892	-1.67327	-0.75204	-0.311704	-0.762245	4.49334	0.3519	-7.6823	7	0.25854	0.0351356	-0.0128919	0.3863	5	-20	2	Boredom
-0.163783	36.8706	5.69056	-0.0984406	-3.94592	-0.724877	10.7373	0.704646	-8.3333	13	0.257869	0.0104005	-0.0566326	0.360561	5	-20	2	Boredom
-0.3226	42.7798	-2.39666	0.327005	-1.78838	1.15856	28.0608	-0.0355993	16.6063	7	0.139109	-0.0202431	-0.0643996	0.169657	3	-10	3	Boredom
-0.3228	36.1465	7.56617	0.581611	-3.26209	1.18357	27.1289	-0.0275541	14.9917	8	0.154158	0.0325319	0.00236964	0.175292	3	-10	3	Boredom
-0.321901	34.5589	-2.39666	0.541932	-1.07878	1.25247	27.0927	-0.0355993	17.4844	17	0.16173	-0.0197424	-0.0312875	0.17179	3	-10	3	Boredom
-0.324199	31.6553	-2.39666	0.431713	-3.97566	1.29053	30.0111	-0.0355993	14.7313	10	0.157609	-0.0201429	-0.0642633	0.171256	3	-10	3	Boredom
-0.326698	33.9593	-2.39666	0.284019	-1.58026	1.33848	27.4174	-0.0355993	16.4906	4	0.167577	-0.0188411	-0.0620831	0.169657	3	-10	3	Boredom
-0.327998	64.433	-2.39666	1.25946	-4.76553	1.40155	26.8386	-0.0355993	17.0323	2	0.13863	-0.0202431	-0.0643996	0.169657	3	-10	3	Boredom
-0.326698	20.6024	-2.39666	0.502253	-3.63671	1.45938	27.2011	-0.031867	13.5333	7	0.144765	-0.0188411	-0.0539073	0.222657	3	-10	3	Boredom
-0.308208	67.9513	-2.10643	-0.0334114	-0.95292	1.49843	26.9113	-0.0334429	23.9927	4	0.147161	-0.0202431	-0.0465491	0.178795	3	-10	3	Boredom
-0.295614	15.4964	-1.2401	0.155063	-1.63675	1.51346	30.4869	-0.0355993	17.2219	13	0.173999	-0.0188411	-0.0464128	0.16981	3	-10	3	Boredom
-0.312905	69.818	-2.39666	0.426202	-0.792368	1.51939	29.8742	-0.0355993	24.65	15	0.155117	-0.0201429	-0.0555425	0.169657	3	-10	3	Boredom
-0.14999	36.5463	-3.26299	-0.327696	3.13124	0.191336	9.16102	1.32529	7.0042	6	0.236782	0.775588	0.664748	0.399092	5	-28	-1	Boredom
-0.168781	15.4022	-9.0371	-0.593324	1.56041	0.172157	5.32136	0.934226	13.6385	7	0.22806	0.513415	0.285798	0.377619	5	-28	-1	Boredom
-0.156487	61.8008	-9.32732	-0.0719881	3.14413	0.176606	4.4041	1.05806	6.0323	8	0.228155	0.541956	0.388132	0.361247	5	-28	-1	Boredom
-0.153489	40.8452	-9.47026	-0.235112	-1.11942	0.1598	3.42006	1.14241	4.5052	1	0.234002	0.586219	0.47248	0.482856	5	-28	-1	Boredom
-0.156087	43.1757	-10.0464	-0.19874	1.45437	0.140029	12.1066	1.12997	6.0958	7	0.260649	0.665231	0.469482	0.320507	5	-28	-1	Boredom
-0.159386	26.1835	-10.0464	-0.157959	4.4216	0.10958	-0.772459	0.941193	4.4	4	0.277902	0.89696	0.5928	0.24512	5	-28	-1	Boredom
-0.157786	47.2296	-3.69616	-0.273689	4.05293	0.0801209	7.72781	1.08775	4.5792	12	0.278957	0.781797	0.469482	0.272153	5	-28	-1	Boredom
-0.159985	14.5009	-10.0464	-0.0212873	0.86865	0.0727065	2.10839	1.39023	4.7531	3	0.223459	0.297008	0.127324	0.439375	5	-28	-1	Boredom
-0.163184	57.5433	-10.0464	-0.441222	3.53659	0.0688511	7.95034	1.31169	5.6302	7	0.246559	0.628679	0.338669	0.408687	5	-28	-1	Boredom
-0.175177	20.0179	-2.97277	-0.0940319	-0.0768222	0.052935	11.7078	0.962011	6.6698	12	0.231127	0.497493	0.350115	0.302536	5	-28	-1	Boredom
-0.20896	45.4647	-0.373769	-0.101747	0.427628	0.111261	14.3587	1.00514	9.6354	8	0.224801	0.409668	0.143403	0.401605	6	-3	-11	Boredom
-0.236445	41.9501	-2.10643	-0.343127	3.7794	0.106022	8.55057	0.908515	5.5344	12	0.241575	0.694673	0.591847	0.426201	6	-3	-11	Boredom
-0.236845	25.6103	-4.70543	-0.315572	1.06092	0.117588	14.46	0.953966	7.2073	3	0.198825	0.2915	0.178559	0.683659	6	-3	-11	Boredom
-0.245441	30.573	-10.0464	-0.497434	2.50886	0.151793	9.25848	0.72223	6.9958	4	0.228539	0.572199	0.562414	0.588702	6	-3	-11	Boredom
-0.242442	52.3619	-10.0464	-0.344229	0.991541	0.188963	0.898089	1.28913	4.126	9	0.233907	0.493687	0.47902	0.557633	6	-3	-11	Boredom
-0.243142	33.2014	-8.31371	-0.441222	4.57026	0.214864	14.0188	1.01169	5.7948	1	0.264004	0.725817	0.685596	0.417597	6	-3	-11	Boredom
-0.245341	45.8003	-2.5396	-0.613164	4.76352	0.23246	8.61009	0.718083	4.7594	5	0.243396	0.65752	0.829354	0.579945	6	-3	-11	Boredom
-0.250238	27.5901	-10.0464	-0.531601	0.985595	0.244422	16.0098	1.30779	6.0458	5	0.22413	0.454932	0.645943	0.562431	6	-3	-11	Boredom
-0.254736	51.7925	-10.0464	-0.264871	3.92805	0.269137	9.39463	1.12018	6.3667	4	0.230552	0.586219	0.510497	0.519635	6	-3	-11	Boredom
-0.259933	68.8224	-9.18004	-0.272587	9.72477	0.309471	10.6728	1.23041	2.4188	7	0.306083	1.02224	0.706444	0.250984	6	-3	-11	Boredom
-0.00566573	37.44	-8.31371	0.47029	-5.44143	-2.42256	9.43295	-0.0354334	-15.0031	2	0.150707	-0.0202431	-0.0643996	0.173465	2	-11	-8	Boredom
-0.000268549	59.1271	-1.09716	-0.775186	-5.35224	-2.55206	19.6129	-0.0341893	-8.05	12	0.1555	-0.0202431	-0.0643996	0.249004	2	-11	-8	Boredom
0.000331138	38.0924	-8.31371	-1.59962	-5.61487	-2.55483	6.07331	-0.0355993	-7.3594	10	0.157225	-0.0202431	-0.0643996	0.407088	2	-11	-8	Boredom
-0.00156787	40.3211	-0.806936	-1.05404	-3.28984	-2.60406	15.9519	-0.034687	-23.8958	7	0.160197	-0.0202431	0.0292136	0.221971	2	-11	-8	Boredom
-0.00656526	46.3886	1.06867	-0.741018	-5.57325	-2.58548	20.0175	-0.0355993	-18.7073	5	0.160005	-0.0202431	-0.0643996	0.224865	2	-11	-8	Boredom
-0.0118625	42.2216	-8.31371	-0.799434	-5.38395	-2.56936	17.2645	-0.0355993	-15.3958	1	0.153966	-0.0202431	-0.0643996	0.251974	2	-11	-8	Boredom
-0.012862	18.8715	-0.663991	-0.923981	-4.42956	-2.53704	15.9271	-0.0355164	-14.9375	10	0.15272	-0.0202431	-0.0442326	0.257228	2	-11	-8	Boredom
-0.0138615	59.6211	-2.10643	-0.60655	-5.36909	-2.51855	20.3738	-0.0344382	-19.0667	6	0.147161	-0.0202431	-0.0643996	0.22555	2	-11	-8	Boredom
-0.014761	41.6824	-6.29515	-0.275893	-5.62379	-2.4794	12.1042	-0.0353505	-10.0344	3	0.134413	-0.0202431	-0.0643996	0.211463	2	-11	-8	Boredom
-0.0142612	36.9611	-1.53032	-0.495229	-4.96374	-2.47743	16.904	-0.0353505	-5.8271	2	0.152241	-0.0202431	-0.0637183	0.25502	2	-11	-8	Boredom
0.0123249	29.5246	-4.12932	-0.776288	-4.71697	-0.144879	7.30855	-0.0124589	-6.5573	5	0.149174	-0.0202431	0.0585103	0.200269	0	0	0	Boredom
0.0163228	12.6493	-3.11571	-0.965864	-5.29476	-0.118978	13.3094	-0.0355993	-5.2885	1	0.156842	-0.0202431	-0.0643996	0.230957	0	0	0	Boredom
0.0124248	68.6075	-3.11571	-0.747631	-4.35622	-0.122933	23.2476	-0.0355993	-30.7208	2	0.169494	-0.0202431	-0.063037	0.448284	0	0	0	Boredom
-0.00446636	22.5482	-9.0371	-1.15434	-4.42262	-0.154271	21.6312	-0.0355993	-16.8667	5	0.165373	-0.0202431	-0.0201139	0.360866	0	0	0	Boredom
-0.0132618	58.4295	-9.0371	-0.929492	-4.21054	-0.195989	17.1445	-0.0355164	-9.0323	4	0.195662	-0.0202431	-0.0359205	0.25837	0	0	0	Boredom
-0.0206579	47.3012	-5.86199	-0.49082	-5.26304	-0.256094	18.0215	-0.0355993	-2.0542	4	0.155979	-0.0202431	-0.0643996	0.325609	0	0	0	Boredom
-0.0267547	15.2702	-9.0371	-1.03861	-4.69913	-0.259554	10.8276	-0.0353505	-13.7313	10	0.186556	-0.0202431	-0.0349666	0.580249	0	0	0	Boredom
-0.0153607	24.9353	-4.12932	-1.06727	-5.0678	-0.251645	15.7312	-0.0355993	-24.0854	5	0.174958	-0.0202431	-0.0643996	0.499761	0	0	0	Boredom
-0.0233565	146.603	-9.0371	-0.574587	-3.67041	-0.279128	16.7594	-0.0321988	-22.4646	11	0.167386	-0.0202431	-0.0507732	0.350434	0	0	0	Boredom
-0.0335512	-67.4132	-4.70543	-0.408156	-4.63967	-0.332214	17.9276	-0.0338576	-20.9292	9	0.150516	-0.0202431	-0.0643996	0.208417	0	0	0	Boredom
-0.0392482	28.8496	-2.24938	-0.725587	-5.09456	-0.328557	18.6961	-0.0279688	-19.3802	3	0.147257	-0.0202431	-0.0643996	0.257533	0	0	0	Boredom
-0.0428463	33.0204	-2.97277	-0.939412	-4.48902	-0.315112	15.2076	-0.0285494	-21.0927	6	0.154254	-0.0202431	-0.0629007	0.341905	0	0	0	Boredom
-0.0459447	69.4861	-1.2401	-0.765266	-4.38893	-0.34556	20.8957	-0.0319499	-18.5854	4	0.153295	-0.0202431	-0.0586765	0.291343	0	0	0	Boredom
-0.0509421	-12.3111	-4.12932	-1.44091	-4.84382	-0.390046	18.7883	-0.0355993	-13.5802	7	0.21349	-0.0202431	-0.0643996	0.293246	0	0	0	Boredom
-0.0656344	15.0892	0.349619	-1.75503	-4.09161	-0.434829	10.3533	-0.0355993	1.8479	5	0.163168	-0.0202431	-0.0643996	0.287611	0	0	0	Boredom
-0.0614366	57.9204	-9.0371	-2.16064	-4.59309	-0.417232	1.30703	-0.0355993	-4.0531	8	0.242054	-0.0202431	-0.0643996	0.342971	0	0	0	Boredom
-0.0948192	34.3515	0.492563	-0.765266	-5.51477	-0.403095	15.0064	-0.0142836	-6.3479	5	0.146394	-0.0202431	-0.0643996	0.266518	0	0	0	Boredom
-0.070332	42.7043	-1.2401	-0.916266	-5.44639	-0.333697	14.5248	-0.0278858	-10.5229	5	0.148215	-0.0202431	-0.0643996	0.26827	0	0	0	Boredom
-0.0617365	42.8099	-6.72832	-0.721178	-5.47117	-0.422966	13.8567	-0.0349358	-13.4823	6	0.155979	-0.0202431	-0.0643996	0.288144	0	0	0	Boredom
-0.0612367	51.5097	-0.373769	-0.829193	-4.18873	-0.516386	18.1386	-0.0350187	-16.4406	12	0.162018	-0.0202431	-0.0273359	0.377086	0	0	0	Boredom
-0.0175595	32.4622	-7.59465	0.159472	-2.97667	-1.25703	-1.77924	0.00918865	-0.1135	10	0.225472	-0.0202431	-0.0643996	0.824686	0	0	0	Boredom
-0.0361498	27.4543	-8.46099	0.142939	-3.26407	-1.28016	0.38309	0.100589	10.1479	7	0.2872	-0.0202431	-0.0643996	1.07354	0	0	0	Boredom
-0.0209578	54.3983	0.349619	-0.628594	-3.9152	-1.32306	5.58373	0.0524007	3.1083	3	0.280778	-0.0202431	-0.0643996	1.18319	0	0	0	Boredom
-0.0197584	24.792	0.782785	-0.0157763	-1.83397	-1.38544	-0.246758	0.0601972	1.826	3	0.369345	-0.0202431	-0.0643996	0.85842	0	0	0	Boredom
-0.0194585	46.4565	1.06867	-0.531601	-4.43551	-1.41688	3.43544	-0.0263929	0.5958	4	0.289692	-0.0202431	-0.0643996	1.22271	0	0	0	Boredom
-0.0198583	56.7966	-9.18004	-0.835806	-5.4236	-1.46404	2.98255	-0.0355993	2.1177	9	0.264962	-0.0202431	-0.0643996	1.19743	0	0	0	Boredom
-0.0206579	25.1125	-9.18004	-0.319981	-4.65949	-1.54925	4.535	0.126052	2.6323	5	0.258445	-0.0202431	-0.0629007	1.12311	0	0	0	Boredom
-0.0177594	30.2713	-0.663991	-0.544828	-5.62478	-1.61974	0.127692	-0.01221	-0.974	5	0.242533	-0.0202431	-0.0643996	1.26498	0	0	0	Boredom
-0.0154606	58.8858	0.492563	0.271895	-4.18477	-1.69259	6.06758	-0.0163571	-2.3896	5	0.247613	-0.0191415	-0.0643996	1.07453	0	0	0	Boredom
-0.0152607	-0.405954	-9.18004	0.826297	-5.03411	-1.74924	-2.36877	-0.0229094	-0.6583	13	0.194512	-0.0202431	-0.0643996	0.779682	0	0	0	Boredom
0.0207205	54.0815	5.98078	-1.51476	4.45431	-0.963519	11.1887	0.099594	10.6042	7	0.382764	0.296908	0.735196	0.169734	0	0	0	Boredom
0.00832697	40.7849	6.26667	-0.0455355	-2.95585	-1.36073	9.22408	0.370561	2.9063	6	0.374137	0.050858	0.147218	0.185116	0	0	0	Boredom
-0.0024674	30.7163	5.40034	-0.25936	-5.20854	-1.32287	10.2172	0.0719748	5.3042	8	0.372508	0.0787977	0.302422	0.204381	0	0	0	Boredom
-0.00916391	31.5723	-1.96349	-1.70213	2.54751	-1.28481	3.97385	0.178222	25.0927	10	0.371645	0.566491	0.310462	0.195319	0	0	0	Boredom
-0.0144611	3.92318	2.22523	-0.957047	-4.09161	-1.32959	2.47395	0.307775	30.2875	4	0.336564	0.14349	0.349842	0.187019	0	0	0	Boredom
-0.0488432	61.6613	0.492563	-3.4998	4.08266	-1.41925	-3.76309	0.297905	-3.726	3	0.372891	1.00752	0.888902	0.219458	0	0	0	Boredom
-0.0405475	48.376	-1.96349	-3.09309	7.12323	-1.23469	15.5984	0.039462	-3.2385	3	0.273397	0.821553	0.909341	0.55078	0	0	0	Boredom
-0.0372492	34.5175	4.68128	-2.26094	2.22938	-0.993473	11.2436	0.0150774	1.15	13	0.13978	1.02875	1.42101	0.235145	0	0	0	Boredom
-0.0332513	16.311	-1.96349	-1.60734	-4.25513	-0.870297	12.7002	0.038052	0.2552	17	0.344232	0.114448	0.223662	0.174531	0	0	0	Boredom
-0.0271545	36.7801	-1.96349	-1.76826	1.70312	-0.689189	6.50576	0.371557	35.8302	9	0.328129	0.689566	0.409253	0.249689	0	0	0	Boredom
-22.0561	31.9946	3.81495	-0.40485	4.54251	0.688293	12.6811	0.504013	28.975	9	0.272151	0.491684	0.472343	0.270249	0	0	0	Boredom
-22.1216	47.1504	-0.516714	-0.361864	4.98254	0.674058	6.47194	0.634976	7.825	4	0.267167	0.424188	0.448906	0.357287	0	0	0	Boredom
-22.0861	50.2916	-1.81621	-0.00365225	7.41362	0.632933	19.0054	0.637298	8.1542	9	0.246559	0.570396	0.283346	0.247862	0	0	0	Boredom
-22.0716	33.7896	-1.81621	-0.33982	1.72889	0.604165	3.95255	0.682418	13.001	6	0.206876	0.313732	0.136726	0.373126	0	0	0	Boredom
-21.81	45.9814	6.12373	-0.0973384	-1.1769	0.612667	9.20717	0.760051	4.074	9	0.22921	0.250241	-0.0112567	0.480495	0	0	0	Boredom
-21.3879	21.779	6.69984	-0.0852143	3.08466	0.608416	17.9715	0.579821	10.6313	7	0.253269	0.456034	0.216167	0.252964	0	0	0	Boredom
-21.5096	20.5458	1.21595	-0.221886	3.7794	0.582515	10.2033	0.506833	11.6823	8	0.244067	0.422686	0.222299	0.297739	0	0	0	Boredom
-21.4908	85.8637	5.11445	0.170494	4.91218	0.553748	16.0168	0.482034	7.5844	12	0.233044	0.43931	0.286752	0.295911	0	0	0	Boredom
-21.7216	16.0734	-1.81621	0.0139828	-0.415765	0.523003	-1.34517	0.446369	-0.1635	16	0.231606	0.314332	0.19055	0.399092	0	0	0	Boredom
-21.6674	27.4883	7.133	0.0172894	-0.371167	0.514402	16.9251	0.547557	7.1552	3	0.22643	0.237924	0.110836	0.358201	0	0	0	Boredom
-0.197666	41.1658	-2.39666	-0.231806	2.20956	0.392906	25.0996	-0.0343552	22.9406	6	0.141697	-0.0194419	-0.0629007	0.179861	0	0	10	Boredom
-0.22775	-1.25066	-2.39666	0.617983	8.2362	0.397058	24.9867	-0.0355993	20.3677	8	0.160005	-0.0202431	-0.0301974	0.169657	0	0	10	Boredom
-0.245141	50.7969	2.51545	-0.0168785	0.630795	0.420092	26.1427	-0.0339405	19.9344	8	0.124348	-0.00892699	-0.0409622	0.177653	0	0	10	Boredom
-0.211258	42.6365	-1.96349	-0.278098	0.208603	0.379758	25.2875	-0.0355993	28.2188	4	0.168823	-0.0202431	-0.0579952	0.186334	0	0	10	Boredom
-0.20816	37.7191	-2.39666	-1.0849	-2.86567	0.354055	25.3999	-0.0355993	18.2948	10	0.150707	-0.0202431	-0.0229754	0.169657	0	0	10	Boredom
-0.232247	62.1175	-2.39666	0.296144	1.02226	0.372641	22.5948	-0.0355993	19.276	6	0.173999	-0.0198425	-0.0453227	0.170267	0	0	10	Boredom
-0.291317	3.52722	-2.39666	0.270793	2.44345	0.396366	26.3268	-0.0239047	22.2448	5	0.155117	-0.0175392	-0.0624919	0.177881	0	0	10	Boredom
-0.313405	62.4117	-1.38305	-0.154652	3.24026	0.440655	25.7355	-0.0351017	19.6979	6	0.166715	-0.0202431	-0.0608567	0.16981	0	0	10	Boredom
-0.324299	34.3402	-2.39666	0.185925	4.35817	0.437096	28.731	-0.0355993	16.7167	13	0.161922	-0.0202431	-0.0451864	0.169962	0	0	10	Boredom
-0.309407	50.7479	-2.39666	-0.386112	3.59704	0.452023	26.7294	-0.0354334	18.1667	6	0.136809	-0.0154362	0.0448839	0.172399	0	0	10	Boredom
0.0876855	44.0958	-1.38305	0.373297	1.1402	-1.33315	18.8566	-0.021997	10.7188	3	0.18924	-0.014535	-0.0643996	0.917891	0	0	0	Boredom
0.0852868	-0.262655	-0.663991	-0.165674	1.32949	-1.34274	6.65319	0.0162386	23.3906	4	0.231989	-0.0202431	-0.0643996	0.785698	0	0	0	Boredom
0.0818886	84.2949	-1.09716	0.145143	0.152113	-1.35806	23.9298	-0.017933	13.0385	6	0.210519	-0.0202431	-0.0642633	0.744425	0	0	0	Boredom
0.0757918	-19.1366	-0.806936	-0.335412	-0.918233	-1.3716	16.5992	-0.0198406	14.4031	6	0.198441	-0.0202431	-0.0642633	0.72516	0	0	0	Boredom
0.0956814	95.0989	-1.2401	-0.796127	1.2175	-1.41658	2.50262	-0.0335258	-37.6271	5	0.265154	-0.0202431	-0.0643996	0.674673	0	0	0	Boredom
0.0746923	55.5145	-1.09716	-1.08711	2.91618	-1.4762	4.78218	-0.0355993	44.2073	0	0.343752	-0.0181401	-0.0611293	0.408992	0	0	0	Boredom
0.0682957	72.3068	-0.806936	-0.450039	1.96278	-1.55093	21.1922	-0.00715067	54.0844	9	0.247997	-0.0202431	-0.0643996	0.833291	0	0	0	Boredom
0.0704945	1.93585	-0.806936	-0.462163	0.538627	-1.58494	3.49277	-0.0339405	-49.5375	6	0.21349	-0.0202431	-0.0643996	0.731404	0	0	0	Boredom
0.0784903	39.4424	-0.663991	-0.20866	-0.255213	-1.53996	19.0871	-0.0237388	-49.1292	7	0.191444	-0.0202431	-0.0637183	1.00356	0	0	0	Boredom
0.0875856	30.4221	-0.516714	-0.120484	1.47914	-1.55765	6.25409	-0.0166888	-57.8083	6	0.200646	-0.0107295	-0.063037	1.10583	0	0	0	Boredom
0.00802712	51.0345	-1.09716	-0.511762	-3.34534	0.116204	25.4352	-0.0305399	-12.1979	4	0.3288	-0.0202431	0.514994	0.177501	0	0	0	Boredom
0.0650973	26.8359	-1.53032	-0.655047	-4.40875	0.134987	21.5997	-0.0354334	-12.0896	8	0.345286	-0.0202431	0.709306	0.169657	0	0	0	Boredom
0.0780906	53.3537	-2.24938	-0.656149	-4.5356	0.145466	22.5179	-0.0310376	-11.8823	6	0.282887	-0.0151358	0.647851	0.187095	0	0	0	Boredom
0.0354128	22.3144	-2.10643	-1.26676	-3.16596	0.145466	22.8413	-0.0256464	-11.9729	4	0.287679	0.00579393	0.658207	0.175749	0	0	0	Boredom
-0.0150608	48.9869	-5.57177	-0.711258	-2.89342	0.15288	16.1359	0.00155811	-11.9552	9	0.271289	0.0615732	0.579583	0.192426	0	0	0	Boredom
-0.0633356	28.5065	-4.12932	-1.28219	-2.07976	0.150903	18.4462	-0.00723361	-12.5823	12	0.30244	0.0182116	0.401895	0.208874	0	0	0	Boredom
0.0445081	90.7698	-9.47026	-1.25243	-3.1838	0.155055	15.0622	0.0154092	-27.8458	6	0.263141	0.0254218	0.447543	0.232023	0	0	0	Boredom
0.0321146	-20.6337	-9.47026	-1.07608	-4.40379	0.137557	22.0357	-0.027637	-9.9281	5	0.254994	0.0446491	0.347389	0.283347	0	0	0	Boredom
-0.0379489	9.54577	-1.53032	-0.92839	-3.18182	0.137557	24.1058	-0.0183477	-10.6771	2	0.247613	-0.00982827	0.441548	0.18344	0	0	0	Boredom
-0.0333513	66.0356	-1.96349	-0.910755	-3.56337	0.141017	21.5997	0.0343197	-10.176	4	0.274356	0.0289268	0.4068	0.269488	0	0	0	Boredom
0.149453	51.6228	-1.67327	-0.139222	-1.54161	-0.471801	2.24512	0.668816	-1.1896	1	0.419954	0.31974	0.919425	2.40553	0	0	0	Boredom
0.161547	42.4969	-1.67327	-0.875485	-4.17684	-0.535861	12.3632	0.546064	-3.275	6	0.410273	0.285992	0.39808	1.08717	0	0	0	Boredom
0.171242	10.7789	-1.67327	-1.05845	-3.52869	-0.557116	7.79288	0.142474	-3.1708	3	0.438454	0.420884	1.08689	1.42177	0	0	0	Boredom
0.154451	33.2202	5.25739	-1.27558	-3.73483	-0.593199	13.525	0.721069	-3.8906	7	0.400209	0.307523	0.435143	1.01521	0	0	0	Boredom
0.142857	87.406	8.4325	-1.7881	-4.3582	-0.641441	8.93944	0.968978	-3.8177	6	0.394458	0.635689	0.199135	1.19225	0	0	0	Boredom
0.118969	7.95062	2.80134	-1.11025	-5.03014	-0.671593	-6.64613	0.26307	-3.7354	8	0.43184	0.177137	0.223117	0.714042	0	0	0	Boredom
0.141158	57.3246	0.92573	-1.0353	-3.53463	-0.670011	12.6653	0.676529	-2.874	6	0.404331	0.268667	0.677693	0.969292	0	0	0	Boredom
0.133662	28.2613	0.492563	-1.0364	-4.47416	-0.685729	11.9129	0.171006	-2.7917	6	0.439508	0.135779	0.189732	0.383406	0	0	0	Boredom
0.11707	46.4452	0.782785	-0.290222	-0.53271	-0.692847	12.6337	1.11645	-1.2531	6	0.392541	0.24213	0.378594	0.660891	0	0	0	Boredom
0.129963	33.6577	2.94862	-0.623083	-2.23733	-0.719539	8.19112	0.507579	-2.7104	12	0.413245	0.280685	0.427649	0.754325	0	0	0	Boredom
-0.3233	45.3968	-1.09716	-0.444528	-1.98461	-0.205578	26.0885	0.733095	-50.0646	5	0.153679	0.0714873	1.05092	0.169886	0	0	0	Boredom
-0.329397	32.5716	-1.38305	-0.445631	-0.668486	-0.226239	20.9977	0.718	-50.101	4	0.163647	-0.0195421	1.0065	0.169657	0	0	0	Boredom
-0.334494	42.9608	-0.949881	-1.01326	-2.96973	-0.243045	23.8269	0.24839	-50	5	0.201509	0.196565	0.745416	0.181689	0	0	0	Boredom
-0.325899	17.0312	-3.11571	-1.11246	-2.6179	-0.26944	2.62023	0.345845	-47.7583	4	0.196908	0.182345	0.881816	0.169657	0	0	0	Boredom
-0.318702	54.8282	-3.26299	-1.3362	-3.66942	-0.300481	3.40305	0.127047	-50.3708	5	0.207356	0.265864	0.798695	0.174531	0	0	0	Boredom
-0.318303	132.922	-1.53032	-0.813762	-3.20758	-0.340024	22.4151	-0.0106342	-42.6135	5	0.226334	0.0638765	0.528893	0.212605	0	0	0	Boredom
-0.251038	-70.8938	-9.47026	-0.89312	-3.40679	-0.385103	5.03548	-0.0242364	15.9792	3	0.217995	0.0388409	0.42397	0.313045	0	0	0	Boredom
-0.241842	56.6345	-3.54888	-1.79361	-3.49697	-0.449657	22.4494	0.0257768	19.8625	2	0.233907	0.0265234	0.241785	0.454909	0	0	0	Boredom
-0.214857	47.6067	-9.47026	0.414078	-4.07476	-0.487322	-9.51112	0.0494149	18.9042	5	0.257486	-0.00962798	0.146673	0.30246	0	0	0	Boredom
-0.207061	12.5136	-9.0371	0.77229	-0.869671	-0.502348	10.3064	-0.01503	5.8427	10	0.311259	0.0367379	0.436097	0.217859	0	0	0	Boredom
-0.0623362	40.2004	-3.40593	-0.899733	-3.04009	0.144675	21.2999	-0.0132053	-11.774	2	0.246942	0.0569667	0.482427	0.26667	0	0	5	Boredom
-0.0978176	23.8228	0.0593971	-1.36045	-3.04604	0.140918	22.0877	0.00620279	-11.1979	6	0.235632	0.10143	0.635315	0.260883	0	0	5	Boredom
-0.120006	81.3761	-9.47026	0.216786	-2.82702	0.147641	20.44	0.0445214	-11.2073	4	0.314422	0.0799994	0.516084	0.174759	0	0	5	Boredom
-0.141395	9.49297	-8.17076	-0.700237	-4.14116	0.149914	11.1238	-0.0334429	-12.5583	10	0.290938	0.0394417	0.221345	0.205752	0	0	5	Boredom
-0.154988	17.7854	-3.98205	-0.52609	-3.59905	0.144971	10.3064	-0.0303741	-20.3177	2	0.292472	0.00198852	0.285389	0.190979	0	0	5	Boredom
-0.168781	53.3462	-0.806936	-0.401543	-4.28685	0.14596	20.1304	-0.0351846	-11.7292	6	0.264387	-0.00792556	0.307055	0.176282	0	0	5	Boredom
-0.184472	18.566	-3.54888	-1.06837	-3.34039	0.15288	22.7905	-0.00333539	-12.5823	6	0.241671	0.0231186	0.32804	0.174912	0	0	5	Boredom
-0.196066	-26.5881	-9.32732	-0.774083	-3.42859	0.159009	14.1513	-0.0151959	-12.1594	8	0.239083	0.0573672	0.387724	0.18839	0	0	5	Boredom
-0.207261	77.0583	-9.47026	-0.779594	-3.48805	0.15377	15.3126	-0.0191771	-12.2031	7	0.24953	0.0597706	0.462669	0.228901	0	0	5	Boredom
-0.219154	36.4784	-2.82982	-0.38501	-3.91025	0.140523	26.3033	-0.0317011	-13.5573	7	0.22365	-0.00762514	0.372326	0.16981	0	0	5	Boredom
-0.0910212	45.0348	-5.42882	0.178209	-5.46225	0.31125	6.38671	1.01766	9.5604	9	0.381518	0.0958219	0.0279872	0.2123	0	0	10	Boredom
-0.0926204	46.5131	-3.40593	0.222297	-5.65848	0.315699	9.81523	-0.0341064	7.3063	9	0.354679	0.168926	0.153486	0.273752	0	0	10	Boredom
-0.0937198	30.8369	-3.98205	0.407465	-5.56928	0.317478	10.5122	0.0510737	8.9583	8	0.407014	0.29841	0.16575	0.21192	0	0	10	Boredom
-0.095119	38.4544	4.39106	0.329209	-5.61586	0.32163	9.47355	0.169596	7.4865	3	0.431457	0.316435	0.0845367	0.177653	0	0	10	Boredom
-0.0948192	16.2205	-5.42882	-0.276995	-4.84878	0.31817	-0.580409	1.37124	7.5323	8	0.462992	0.237523	0.174062	0.169657	0	0	10	Boredom
-0.097218	57.0229	-5.42882	0.0977493	-5.48702	0.318368	8.61831	0.381426	6.2813	8	0.460979	0.19306	-0.0278809	0.169657	0	0	10	Boredom
-0.0981175	35.7242	0.202342	0.327005	-5.58811	0.312535	13.9264	0.0550549	8.6896	7	0.371645	0.378924	0.0613718	0.187628	0	0	10	Boredom
-0.0977177	4.96398	-5.42882	-0.0190829	-3.84979	0.317676	11.0217	0.575093	9.0781	1	0.37385	0.133576	-0.0406897	0.220068	0	0	10	Boredom
-0.0982174	45.4685	-5.42882	0.365582	0.831981	0.321432	2.78782	0.544239	7.6385	6	0.431457	0.0572671	0.149807	0.21192	0	0	10	Boredom
-0.0989171	63.5468	-3.54888	0.0757055	-2.79828	0.322915	9.86062	0.11386	6.3875	8	0.428198	0.287695	0.177469	0.171637	0	0	10	Boredom
0.012125	42.0972	1.50184	-1.76275	-4.00836	-1.84197	18.0216	-0.0355993	5.0458	10	0.290459	-0.0202431	-0.0158897	0.603779	0	-10	20	Boredom
-0.0125621	44.3372	1.06867	-1.17638	-4.32352	-1.83416	16.2471	-0.0175183	3.2604	1	0.233236	-0.0161372	-0.063037	0.586341	0	-10	20	Boredom
-0.000268549	31.0519	1.79206	-1.14442	-3.4385	-1.9344	13.5893	-1.77666e-05	-1.0917	10	0.261703	-0.0120314	-0.00485234	0.645204	0	-10	20	Boredom
-0.000768288	52.5429	3.23451	-2.02397	-4.68625	-2.02278	-2.82013	-0.0355993	2.9729	1	0.200071	-0.0202431	-0.0608567	0.757142	0	-10	20	Boredom
0.00252999	26.3645	-3.26299	-0.662762	-4.1481	-2.0465	10.8791	-0.0355993	-0.4969	3	0.289213	-0.0202431	-0.060448	0.586341	0	-10	20	Boredom
0.0258178	57.8638	1.21595	-1.79141	-4.50488	-2.1334	14.3374	-0.0355993	-1.9281	3	0.257582	-0.0202431	0.00604876	0.701782	0	-10	20	Boredom
0.0328142	13.8372	-3.26299	-0.765266	-3.93502	-2.06786	9.33577	-0.029047	2.0385	5	0.254035	-0.0202431	0.0260795	0.567609	0	-10	20	Boredom
0.0410099	42.8476	0.635508	-0.844624	-4.64759	-2.0817	-3.72745	-0.0275541	-5.6813	1	0.242821	-0.0198425	-0.0124831	0.554892	0	-10	20	Boredom
0.052404	64.9006	-4.12932	-1.08159	-4.6803	-2.08555	-18.6442	-0.0355993	11.4833	4	0.283653	-0.0202431	-0.0641271	0.709549	0	-10	20	Boredom
0.0612993	41.2714	-4.12932	-1.21937	-5.27097	-1.94073	-5.57811	-0.0131224	-14.5833	1	0.265729	-0.0197424	-0.0642633	0.761863	0	-10	20	Boredom
0.00812707	30.1657	0.782785	-1.10143	0.886489	-0.295044	16.6163	-0.0268076	16.1563	2	0.213682	0.0963226	-0.0605842	0.680385	0	-20	60	Boredom
0.00362942	42.3913	3.09156	-3.84589	1.31066	-0.31185	2.80798	-0.0241535	42.0427	8	0.263812	0.297609	0.198453	1.14131	0	-20	60	Boredom
0.00392926	45.295	3.52473	-1.67678	4.8765	-0.302458	8.16838	-0.0313693	31.1948	14	0.26295	0.545861	-0.0342853	1.53348	0	-20	60	Boredom
0.00472884	16.6768	5.11445	-2.06034	5.64259	-0.331028	6.64058	0.07579	17.5292	11	0.291993	0.809236	0.0988444	1.38834	0	-20	60	Boredom
0.00163046	49.1829	-1.53032	-2.02397	2.4593	-0.355545	1.29709	0.263568	45.6677	8	0.24215	0.571898	-0.00635124	0.754096	0	-20	60	Boredom
-0.00126803	36.9837	2.80134	-1.58309	2.87951	-0.374822	8.02563	0.00388045	23.3906	8	0.274931	0.273174	-0.055815	1.27168	0	-20	60	Boredom
0.00332957	26.5078	3.52473	-1.7396	2.72887	-0.414167	8.55802	-0.0257294	18.6604	5	0.298415	0.245835	-0.0643996	1.31173	0	-20	60	Boredom
0.00492874	43.7527	1.21595	-1.50153	1.17291	-0.466166	0.780089	-0.0355993	5.6104	1	0.277902	0.147996	-0.0642633	0.896722	0	-20	60	Boredom
0.00822702	40.4493	-1.81621	-1.64592	1.92413	-0.499383	7.53968	0.520269	25.5365	10	0.322857	0.671139	0.00618502	0.817985	0	-20	60	Boredom
0.00392926	24.6864	1.79206	-1.57538	4.82695	-0.529732	13.6712	0.365502	19.4542	4	0.302249	0.604545	0.0418861	0.931522	0	-20	60	Boredom
0.305491	-1.49594	0.0538299	1.18545	0.169173	1.52913	31.8279	0.203747	17.0917	8	0.14419	0.000197174	0.112285	0.22873	44	2	44	Distress
0.306393	44.6072	0.0538299	1.03654	0.0218609	1.54149	30.3989	0.203747	16.6083	11	0.163449	0.000197174	0.134541	0.229949	44	2	44	Distress
0.292053	65.9912	0.0538299	0.988893	0.0703357	1.53012	33.7301	0.203747	17.0365	11	0.152944	0.000197174	0.109504	0.229513	44	2	44	Distress
0.28764	33.0894	0.118995	1.5885	0.0631067	1.51993	32.7014	0.203747	17.1635	9	0.141174	0.000197174	0.111358	0.232212	44	2	44	Distress
0.282526	74.6743	0.0538299	0.58783	0.130096	1.52715	29.8893	0.203747	18.9198	12	0.154695	0.00179003	0.132872	0.228904	44	2	44	Distress
0.2734	41.1729	0.0538299	1.42371	-0.0054489	1.53793	26.7239	0.204257	17.9458	12	0.132031	0.00258646	0.189066	0.228817	44	2	44	Distress
0.320934	47.307	0.0538299	2.06104	0.0780066	1.53654	32.8052	0.204053	22.0823	8	0.153333	0.000197174	0.111173	0.234737	44	2	44	Distress
0.27691	80.5702	0.0538299	1.86845	0.0739904	1.55879	28.4806	0.203747	23.8792	9	0.128432	0.000197174	0.115809	0.22873	44	2	44	Distress
0.322238	0.159673	0.0538299	1.31451	0.0102542	1.56463	31.154	0.203747	23.4844	9	0.136116	0.000197174	0.109874	0.228817	44	2	44	Distress
0.473364	41.7724	0.100436	0.734754	0.0780066	1.55326	32.3886	0.203747	20.9385	13	0.151193	0.000296727	0.111915	0.237349	44	2	44	Distress
0.295563	55.9504	0.109646	0.127204	0.00145887	-0.14874	13.0728	0.203747	21.6344	20	0.148275	0.000197174	0.110245	0.22873	49	3	43	Distress
0.204305	19.3164	0.0725283	0.301924	-0.0170556	-0.160607	10.7528	0.203747	26.3375	3	0.140688	0.000197174	0.109504	0.22873	49	3	43	Distress
0.207013	31.9538	0.0725283	-1.17923	-0.0402287	-0.203429	6.30032	0.203747	20.1313	3	0.175803	0.000197174	0.11006	0.22873	49	3	43	Distress
0.197085	76.1235	0.0725283	-0.32548	0.107003	-0.297182	11.8008	0.203747	35.9094	12	0.140299	0.000296727	0.116551	0.22873	49	3	43	Distress
0.184048	39.3624	0.416635	-0.204368	0.213029	-0.309544	9.90649	0.203747	24.0729	3	0.151874	0.000197174	0.114511	0.22873	49	3	43	Distress
0.183346	53.6555	0.216673	-0.722572	0.127365	-0.270876	7.74877	0.203747	22.7198	6	0.150123	0.000197174	0.109689	0.22873	49	3	43	Distress
0.385115	50.8842	0.0725283	0.462746	-0.0323169	-0.273349	7.74877	0.205379	27.9646	12	0.151971	0.000197174	0.110431	0.22873	49	3	43	Distress
0.182143	75.0951	0.0725283	-0.524026	0.00294485	-0.30005	13.3513	0.203747	21.5417	2	0.177651	0.00537396	0.1644	0.22873	49	3	43	Distress
0.197687	7.26651	0.0725283	-0.115022	0.119453	-0.302622	6.26065	0.203747	25.7229	6	0.159558	0.0263798	0.133428	0.22873	49	3	43	Distress
0.211526	84.6159	0.0771332	-0.410855	-0.041554	-0.277898	11.6933	0.203747	22.15	7	0.215878	0.00278557	0.109504	0.22873	49	3	43	Distress
0.0276066	56.5697	0.0167122	-2.06673	0.0671228	-1.49056	9.86562	0.205583	1.5344	5	0.376666	0.000197174	0.455017	0.293766	55	6	46	Distress
0.0253001	55.0729	0.021317	-1.6339	0.112987	-1.48393	0.995856	0.203747	1.4792	3	0.407306	0.00119271	0.439067	0.389711	55	6	46	Distress
-0.0299558	49.4152	-0.0111958	-1.22092	0.144152	-1.47582	6.1626	0.204257	-0.851	2	0.388241	0.000197174	0.426641	0.289239	55	6	46	Distress
-0.00488506	54.7235	-0.118223	-2.19777	0.0506165	-1.50074	7.97923	0.203747	0.1115	7	0.370149	0.00318378	1.07242	0.323803	55	6	46	Distress
-0.000773454	56.4387	0.0492251	-0.97274	0.0834685	-1.53961	9.50563	0.206399	0.874	3	0.356823	0.000197174	0.799232	0.295159	55	6	46	Distress
-0.00257855	50.8604	0.0725283	-1.21497	0.0467208	-1.58362	3.07783	0.203747	1.775	4	0.369371	0.000197174	0.728571	0.246839	55	6	46	Distress
0.0150713	52.0555	-0.108874	-1.29041	0.0547933	-1.64691	-0.0788091	0.203747	2.3323	5	0.340968	0.000197174	0.342442	0.314836	55	6	46	Distress
0.00293702	52.6987	-0.0159402	-1.53462	0.0883281	-1.70506	7.31352	0.204053	1.8823	8	0.360714	0.000197174	0.451679	0.291677	55	6	46	Distress
0.00785088	53.8064	0.0259219	-3.05747	0.0247525	-1.73443	4.86037	0.203747	-1.2531	8	0.370733	0.000197174	1.18851	0.284363	55	6	46	Distress
0.00995682	53.5761	-0.00198619	-1.98135	0.0527852	-1.76569	3.67937	0.213536	-0.8469	6	0.367523	0.000197174	0.833913	0.291851	55	6	46	Distress
0.000730791	51.5195	0.160857	-1.1415	0.324799	-0.687425	26.2481	0.257688	0.9698	0	0.242627	0.0600289	0.112842	0.576724	32	6	19	Distress
-0.001676	54.9856	-0.00198619	-0.980682	0.465123	-0.779596	16.0561	0.217921	-0.0979	3	0.24146	0.101941	0.11414	1.16144	32	6	19	Distress
-0.000372322	27.7175	0.0910872	-0.541895	0.568498	-0.799672	28.2067	0.208336	5.6302	3	0.301768	0.00268601	0.112285	1.37754	32	6	19	Distress
-0.000673171	94.498	0.0585743	-0.647125	0.652396	-0.793145	24.4779	0.229749	-0.8531	5	0.285426	0.00846012	0.112842	1.3058	32	6	19	Distress
-0.00137515	69.7988	-0.0251499	-0.545866	0.597013	-0.791464	15.9499	0.271148	-0.3594	6	0.299531	0.0143338	0.121188	1.24886	32	6	19	Distress
-0.00277911	24.5532	0.142299	-0.186498	0.550506	-0.841703	20.554	0.325802	-0.9469	4	0.244767	0.00129226	0.109504	1.06602	32	6	19	Distress
-0.00197685	55.0888	0.202719	-0.291728	0.241825	-0.838736	14.3567	0.291745	1.1563	6	0.213738	0.00726548	0.142886	1.00595	32	6	19	Distress
-0.001676	49.1135	0.0446203	-0.734485	0.527373	-0.827264	24.6609	0.210477	1.4302	5	0.263832	0.00756414	0.109689	1.35455	32	6	19	Distress
-0.0010743	47.2475	0.081738	-0.635212	0.552193	-0.788497	28.2067	0.210885	3.5594	4	0.255564	0.000595388	0.110802	1.40461	32	6	19	Distress
-0.000272039	60.3891	0.0352711	-0.575648	0.226845	-0.745774	27.7192	0.222917	3.9146	2	0.217823	0.000197174	0.109504	0.975215	32	6	19	Distress
0.141127	33.137	0.305003	-1.33211	0.185599	-1.42865	24.2305	1.64739	-6.3813	5	0.186697	0.206273	0.158465	0.676499	58	22	34	Distress
0.140024	33.5618	0.305003	-0.631241	0.0469216	-1.43043	29.9954	1.18171	-2.2615	6	0.15878	0.0310588	0.154941	0.689558	58	22	34	Distress
0.14915	50.3602	0.365563	-1.58029	-0.00026807	-1.40986	24.4031	0.512197	-16.298	3	0.196035	0.00198914	0.110802	0.453528	58	22	34	Distress
0.151256	57.5424	0.216673	0.579888	-0.048261	-1.41006	29.6496	0.70828	-30.7813	4	0.160531	0.00348244	0.109504	0.465543	58	22	34	Distress
0.151055	47.2872	0.1236	-1.70934	0.0896132	-1.44427	22.9258	1.37372	-33.5792	14	0.158099	0.122748	0.13009	0.772008	58	22	34	Distress
0.151757	47.5293	0.0771332	0.115291	-0.0483012	-1.49372	27.966	0.955549	-32.925	12	0.111799	0.0234927	0.378607	0.236043	58	22	34	Distress
0.157974	47.1482	0.318957	-0.790078	0.127204	-1.52903	27.9886	1.51219	-31.8167	10	0.214127	0.119363	0.144556	0.58691	58	22	34	Distress
0.165496	50.7572	0.360819	0.482601	-0.060952	-1.56315	31.6186	0.660763	-30.4865	7	0.156738	0.00119271	0.112285	0.267734	58	22	34	Distress
0.167702	60.5559	0.198115	0.323764	-0.0636027	-1.59529	30.9311	0.872242	-27.8459	9	0.125027	0.00407976	0.300343	0.245446	58	22	34	Distress
0.172014	34.5226	0.0538299	-1.49492	0.05399	-1.63119	9.22569	1.60783	-4.1167	12	0.181444	0.07984	0.325751	0.266167	58	22	34	Distress
0.020286	42.1853	0.19337	-1.65375	0.166482	0.172375	4.71326	0.204767	31.6885	7	0.31558	0.000197174	0.299972	0.300296	16	-5	20	Distress
0.018882	47.0489	0.230628	-1.89201	0.215881	0.157046	3.37185	0.204869	11.0521	7	0.417812	0.000197174	0.109504	0.283667	16	-5	20	Distress
0.0147704	33.6492	0.100436	-1.79075	0.154675	0.169902	-1.1098	0.244534	5.4438	9	0.326377	0.0160262	0.211692	0.432459	16	-5	20	Distress
0.0102577	74.2654	0.174811	-2.01312	0.230861	0.18622	-1.29939	0.254731	-2.9823	11	0.393397	0.00447798	0.13009	0.354015	16	-5	20	Distress
0.0143693	53.8779	0.198115	-0.946929	0.00535453	0.180781	-3.55795	0.203747	20.651	1	0.362465	0.000197174	0.109689	0.288281	16	-5	20	Distress
0.0185812	34.0065	0.0352711	-1.39564	0.132104	0.11007	-2.32618	0.245248	25.1917	5	0.317915	0.0338463	0.190364	0.354885	16	-5	20	Distress
0.0115614	54.1359	0.170207	-2.10247	0.341867	0.0882144	4.40524	0.213842	-4.9	1	0.388436	0.0115463	0.202605	0.276179	16	-5	20	Distress
0.00233532	71.1487	-0.0251499	-2.72987	0.280139	0.096225	-3.78192	0.20956	-3.3958	2	0.368787	0.00975431	0.324638	0.405556	16	-5	20	Distress
-0.000773454	21.4603	0.216673	-3.99064	0.221624	0.102653	-7.76097	0.221592	-2.9313	5	0.407306	0.0174199	0.158651	0.443864	16	-5	20	Distress
-0.00398251	26.8361	0.19337	-3.27389	0.235239	0.124509	-0.629384	0.218125	-4.6833	6	0.381141	0.00766369	0.135283	0.423927	16	-5	20	Distress
0.283128	38.8939	0.328306	-1.9476	0.115357	-0.511193	23.6082	1.39401	-7.05	7	0.201774	0.0482815	0.179051	0.639236	17	-5	33	Distress
0.260965	61.3579	0.132949	-0.633227	0.0414998	-0.533642	16.0284	1.25441	0.1093	3	0.204108	0.0353396	0.253792	0.578465	17	-5	33	Distress
0.293357	22.0003	0.0538299	-0.659037	-0.0271762	-0.547488	25.4006	0.734077	-6.0115	3	0.112674	0.00497574	0.132315	0.363156	17	-5	33	Distress
0.277412	28.2376	0.370168	-1.44925	0.0506165	-0.563311	22.155	1.56082	-7.8386	2	0.198272	0.0396204	0.258428	0.606064	17	-5	33	Distress
0.158175	79.4466	0.346865	-0.240106	0.0687694	-0.587837	22.2844	2.19975	-12.4303	1	0.23718	0.0317556	0.1223	0.615293	17	-5	33	Distress
0.0860716	52.7265	0.365563	-0.88538	0.0615002	-0.601781	22.1031	1.85724	-7.1886	9	0.177553	0.0389235	0.173673	0.680068	17	-5	33	Distress
0.107432	65.3163	0.337655	-0.406884	-0.019666	-0.628483	22.7983	1.32263	-7.3032	3	0.169577	0.0107498	0.237657	0.401377	17	-5	33	Distress
0.0617028	54.1359	0.384122	-0.136862	0.0393713	-0.633033	20.6255	1.51698	-8.0469	8	0.185821	0.0334481	0.293666	0.468765	17	-5	33	Distress
0.0760433	29.6074	0.081738	-0.663008	0.0580463	-0.645592	20.8663	1.19558	-4.1563	6	0.183292	0.0498744	0.385284	0.563751	17	-5	33	Distress
0.254146	54.7751	0.0538299	0.466717	-0.0426786	-0.653603	14.4303	1.02509	-7.2375	2	0.127167	0.0605266	0.20854	0.413131	17	-5	33	Distress
0.0146701	39.9937	0.277094	-3.17858	-0.0220757	-0.377881	28.2104	0.36353	-17.3323	5	0.290582	0.0236918	0.540514	0.727257	100	-5	20	Distress
0.00444126	39.5173	0.174811	-0.803976	0.0993323	-0.296589	20.2077	0.5642	-10.7406	3	0.346999	0.236438	0.391218	0.249103	100	-5	20	Distress
-0.00879609	41.1729	0.26314	0.909474	0.138088	-0.399737	25.3806	0.599175	4.0729	6	0.299531	0.251869	0.900679	0.22873	100	-5	20	Distress
-0.00939779	56.4824	0.365563	0.0239601	0.112746	-0.47925	25.1067	0.699205	4.1583	11	0.290387	0.0424079	0.182204	0.235434	100	-5	20	Distress
-0.00237798	50.7493	0.0771332	0.129189	0.15106	-0.603661	17.0301	0.518723	46.824	6	0.366355	0.245398	0.733208	0.300557	100	-5	20	Distress
0.00223504	52.7662	0.286444	2.23775	0.0339495	-0.673382	17.5554	0.837166	19.275	5	0.414407	0.555109	2.30591	0.280707	100	-5	20	Distress
-0.00658987	29.0198	0.253931	-5.49958	-0.0409516	-0.63956	21.8241	0.284097	7.2125	10	0.397677	0.118965	0.424045	0.389624	100	-5	20	Distress
-0.00498534	63.7639	0.239977	-3.86158	0.157767	-0.677041	16.3303	0.233522	0.5802	11	0.289804	0.0177186	0.209096	0.3595	100	-5	20	Distress
0.000429942	12.281	0.198115	0.323764	0.104192	-0.717391	23.3836	0.857151	34.8479	6	0.302254	0.138975	0.798861	0.240919	100	-5	20	Distress
-0.000472605	112.519	0.0771332	-0.674921	0.134353	-0.666163	26.2029	1.22372	18.0385	7	0.27531	0.54376	1.77661	0.699048	100	-5	20	Distress
0.0131659	52.385	0.151508	-1.82053	0.0432669	-1.80524	13.9489	0.203747	-0.0135	1	0.384837	0.0078628	0.781057	0.367945	100	5	20	Distress
-0.0105009	52.9488	0.142299	0.0934512	0.184796	-1.87141	8.20859	0.20956	-1.2167	8	0.359936	0.000296727	0.394	0.343132	100	5	20	Distress
-0.0120051	53.9255	-0.104269	-1.65375	0.0841111	-1.91808	7.63313	0.205175	-1.926	5	0.374234	0.000197174	0.751754	0.283058	100	5	20	Distress
0.0392395	52.8178	-0.118223	-1.86223	0.18082	-1.97376	1.16166	0.203747	1.2656	8	0.334062	0.000894048	0.513437	0.2397	100	5	20	Distress
0.0242973	52.0793	0.0398759	-2.35462	0.236283	-2.01283	4.02417	0.204971	0.7094	8	0.361297	0.0297646	0.373785	0.263294	100	5	20	Distress
0.0101574	51.853	0.170207	-1.87017	0.0555563	-2.05456	8.29434	0.203747	-0.4708	-1	0.390187	0.0123427	0.719484	0.249277	100	5	20	Distress
-0.00217742	57.7529	-0.118223	-1.86818	0.145237	-2.08195	3.71075	0.203849	-1.3938	0	0.371705	0.00248691	0.526234	0.272871	100	5	20	Distress
-0.018323	50.6857	-0.118223	-1.92179	0.154675	-2.11944	7.83532	0.208336	-2.2333	3	0.381238	0.00427887	0.511026	0.26756	100	5	20	Distress
-0.00217742	50.7294	-0.118223	-0.915162	0.149253	-2.15534	5.59164	0.203747	-1.7823	8	0.385031	0.00557307	0.483021	0.272958	100	5	20	Distress
-0.00187657	54.7751	-0.0903152	-0.996565	0.106361	-2.23445	3.9617	0.203747	-0.3958	3	0.3897	0.000794495	0.414215	0.306739	100	5	20	Distress
-0.168647	59.9365	0.27249	-0.458506	-0.0538836	-0.758828	19.0758	0.651076	-4.4094	6	0.180374	0.00119271	0.109689	0.420967	41	10	1	Distress
-0.135153	36.1505	0.067784	-0.124949	0.000213867	-0.773959	19.73	1.36056	-4.0198	12	0.180374	0.0122432	0.109504	0.526575	41	10	1	Distress
-0.190308	17.3392	-0.020545	-1.29637	0.100698	-0.803331	9.52012	1.39594	-3.1386	14	0.189031	0.120856	0.116366	0.70462	41	10	1	Distress
-0.00187657	109.383	0.26314	-0.567706	-0.0585423	-0.847834	20.1845	0.487113	-0.6521	7	0.178915	0.00567262	0.11618	0.299948	41	10	1	Distress
-0.216282	69.3223	-0.020545	-0.621314	0.0200536	-0.897084	19.8501	0.602744	-3.2198	12	0.177553	0.0256829	0.111729	0.311701	41	10	1	Distress
-0.238645	46.4018	0.021317	-0.962813	0.180338	-0.92527	16.5621	1.20476	-2.3407	9	0.191755	0.209956	0.114696	0.563229	41	10	1	Distress
-0.223001	49.2207	0.244582	-0.1726	-0.0166941	-0.938324	13.4546	0.987057	-1.8	6	0.177943	0.00238735	0.11822	0.329898	41	10	1	Distress
-0.261309	72.0976	-0.020545	-0.514099	0.0347527	-0.950884	19.3678	1.04508	-1.874	12	0.1937	0.0134378	0.109689	0.496103	41	10	1	Distress
-0.125325	35.3008	-0.020545	-0.549837	0.00900922	-0.943565	15.8842	1.01704	-2.4907	5	0.243795	0.0135373	0.110616	0.623216	41	10	1	Distress
-0.212371	62.5252	0.0167122	0.0815384	0.0670023	-0.957609	7.92456	1.71296	-5.0386	7	0.252549	0.0853155	0.23506	0.435506	41	10	1	Distress
0.154866	56.0814	0.156253	0.0656548	0.435243	-1.89029	-1.25921	0.530755	10.4354	12	0.332214	0.0266784	1.35617	0.487744	46	-9	38	Distress
0.139021	70.8946	0.198115	0.174855	0.614242	-1.8898	2.9443	0.62018	10.6427	3	0.408668	0.0304615	1.9962	0.618079	46	-9	38	Distress
0.142832	35.9281	0.174811	0.0656548	0.637094	-1.88802	2.1021	0.657908	10.6781	4	0.436585	0.0219994	2.23785	0.717158	46	-9	38	Distress
0.137617	38.2388	0.146903	-0.178557	0.445363	-1.88416	-0.324264	0.490988	9.9448	13	0.36548	0.00666815	1.63937	0.483827	46	-9	38	Distress
0.139823	74.2733	0.221278	-0.512114	0.386888	-1.863	7.0212	0.388919	9.8667	21	0.305367	0.0208048	1.12045	0.469461	46	-9	38	Distress
0.139222	42.9516	0.095692	0.673205	0.280501	-1.84095	-1.33477	0.600603	-3.1771	18	0.291749	0.0189132	0.853572	0.450481	46	-9	38	Distress
0.138419	70.9819	0.1236	1.30657	0.400182	-1.72751	1.53294	0.653625	7.8094	9	0.341162	0.0306606	1.48099	0.602495	46	-9	38	Distress
0.143233	30.4173	-0.0111958	1.04449	0.356968	-1.76608	-0.324264	0.695534	10.6958	7	0.332505	0.0105507	1.44927	0.544858	46	-9	38	Distress
0.147946	52.4525	0.118995	0.589816	0.328212	-1.84282	-3.06255	0.423792	5.6531	3	0.327934	0.000197174	1.24972	0.387795	46	-9	38	Distress
[truncated: 4,721 more rows]
